# Supplementary material for: Too much of a good thing? The moderating role of children’s perceived social support in drawing activities
Source: PLoS One. 2026 Feb 17;21(2):e0330470. doi: 10.1371/journal.pone.0330470 (PMC12912555; doi:10.1371/journal.pone.0330470)
Supplement: S2 Appendix — This file includes the cross-sectional survey data collected from 592 pupils (aged 10–12) in Henan Province, China. All participants were engaged in school-based extracurricular visual arts activities. https://figshare.com/articles/dataset/___/29380391?file=55918742. (CSV) [file pone.0330470.s002.csv]

Gender	Tea1	Tea2	Tea5	Tea10	Par3	Par4	Par8	Pee6	Pee9	Pee12	IE4	IE5	IE6	RIL7	RIL8	RIL9	RIE12	RIE13	RIE14	RIE15	REO17	REO18	REO19	REO20	REO21	Exp22	Exp23	Exp24	Exp25	AEA27	AEA28	AEA29	AEA30	AVE35	AVE36	AES31	AES32	AES33	AES34	AVE37	AVE38	AVE39	ADE40	ADE41	ADE42	ADE43	ADE44	ASP46	ASP48
2	4	3	3	4	5	5	5	3	5	3	5	5	3	4	5	5	4	4	4	5	4	4	4	4	4	4	4	5	5	5	3	4	4	4	3	3	4	5	4	3	3	4	4	5	5	5	4	3	4
2	5	5	4	5	4	4	4	4	4	5	5	5	5	4	4	5	4	5	4	4	4	5	4	5	4	5	4	5	4	5	5	4	4	5	5	5	5	3	4	4	4	5	4	5	5	4	5	4	5
2	5	4	5	5	4	4	3	5	5	5	4	4	3	2	4	4	4	3	5	3	4	2	4	3	3	2	4	2	2	3	4	3	3	3	3	2	3	3	2	2	2	3	4	4	4	4	4	2	3
2	3	4	4	4	5	5	4	4	5	3	4	3	3	3	2	3	3	3	3	3	3	3	2	3	3	4	3	2	3	4	4	4	4	4	4	3	4	5	4	3	3	2	4	4	4	3	3	4	3
2	4	5	4	4	5	5	5	5	5	4	4	4	3	3	3	4	4	3	4	4	3	3	2	3	4	5	5	4	4	4	4	4	4	3	3	3	3	4	4	3	2	4	3	5	5	4	4	4	4
2	3	4	3	3	3	5	5	3	5	3	5	4	5	3	4	3	5	4	5	4	3	3	2	3	4	5	4	4	3	4	4	5	5	3	4	3	4	5	3	3	3	3	4	4	3	4	4	5	5
2	2	2	3	3	4	4	3	3	4	5	3	4	4	2	2	2	4	4	4	4	5	3	4	5	5	3	3	2	1	2	5	4	3	3	3	5	5	5	5	3	3	2	4	4	4	5	4	3	3
2	5	3	3	4	5	5	5	5	5	5	4	3	3	2	1	2	4	4	3	3	5	3	5	5	4	5	4	5	5	4	5	5	5	5	3	3	5	5	4	5	5	5	3	4	3	3	5	5	5
2	5	3	4	3	5	5	5	4	5	4	5	4	4	2	3	3	3	2	4	5	4	4	3	5	5	5	2	3	4	4	4	3	3	4	4	2	4	3	3	4	4	5	5	5	5	5	4	4	5
2	4	5	4	3	5	5	5	3	5	3	5	5	5	1	1	1	4	2	3	3	5	5	4	5	5	3	5	5	5	5	5	4	4	5	4	4	3	5	5	5	3	5	4	4	5	5	5	4	5
2	2	1	2	1	4	3	3	1	3	2	3	1	2	5	4	3	3	3	5	5	5	5	5	5	5	2	2	2	1	2	2	2	2	5	3	1	1	1	1	2	5	2	1	1	1	2	3	2	4
2	2	1	2	2	5	5	5	2	3	3	3	5	5	3	3	3	3	3	3	3	2	2	2	3	2	5	5	5	5	1	1	1	1	3	2	5	5	5	5	2	2	2	5	4	5	5	5	5	1
2	3	3	5	4	4	5	5	4	5	5	5	5	5	4	4	3	3	4	3	3	4	4	2	2	2	5	5	5	5	4	5	5	5	5	3	4	3	4	3	4	3	4	3	3	3	3	3	4	4
2	4	5	4	5	5	5	5	5	5	5	5	5	5	5	5	5	5	5	5	5	5	5	4	5	5	3	5	5	5	5	5	5	5	4	4	5	5	5	4	4	5	4	4	4	5	4	5	5	5
1	3	4	3	3	5	4	5	3	5	5	3	5	5	3	4	3	4	2	5	5	1	2	1	1	1	3	4	4	4	3	4	4	3	5	1	3	4	4	3	1	1	1	1	3	1	3	5	4	4
2	4	5	3	4	5	4	4	5	5	5	4	3	4	4	3	3	3	5	5	5	3	4	4	4	5	4	4	5	5	4	5	4	5	5	4	4	4	3	3	5	3	5	4	4	4	5	4	5	4
2	4	3	4	3	5	5	5	5	5	5	5	5	4	2	2	3	4	5	4	5	3	4	3	3	2	5	4	5	5	5	5	5	5	5	4	4	4	4	3	5	4	3	4	3	4	5	4	5	5
2	4	3	3	3	3	3	3	4	4	3	5	5	5	5	5	4	5	5	5	5	4	4	4	5	5	3	4	2	3	5	5	5	4	5	4	4	3	3	3	5	4	3	5	5	5	5	5	5	4
2	3	4	3	3	5	5	5	5	5	5	5	4	3	3	4	4	4	4	5	5	4	4	3	4	4	4	5	4	3	5	4	5	3	5	5	3	4	5	5	5	4	3	3	3	3	3	2	5	5
1	3	3	3	3	5	5	5	5	5	5	3	3	3	2	3	3	4	3	5	4	3	4	4	4	3	4	4	4	4	5	4	4	4	5	4	4	4	5	5	3	4	5	5	5	5	4	5	5	4
2	4	3	3	3	5	4	4	2	4	3	4	3	2	2	3	2	3	4	3	3	3	3	4	3	4	4	3	4	4	3	4	4	3	2	3	3	4	5	4	2	3	3	4	5	5	5	4	3	3
2	4	2	4	4	4	4	2	4	3	5	4	4	4	4	4	4	4	4	4	4	4	4	4	4	4	2	4	2	2	4	5	5	5	5	5	4	4	4	5	5	5	5	5	5	5	5	5	4	4
2	4	4	4	3	2	2	4	4	4	4	4	4	4	3	4	4	5	4	4	5	4	5	3	4	3	3	4	4	5	3	4	3	3	4	4	4	4	4	3	4	3	3	4	4	4	4	4	3	4
2	5	3	4	4	4	3	3	4	3	4	4	4	3	3	2	2	3	4	4	4	5	5	5	4	3	5	4	4	4	5	5	5	4	3	4	4	4	4	5	4	5	3	4	4	4	4	5	3	3
2	5	3	5	5	3	3	1	4	5	3	5	4	3	3	3	3	4	5	5	4	4	4	5	4	3	4	4	4	5	5	5	5	5	4	4	4	5	5	4	4	2	3	5	5	5	5	5	5	5
2	4	3	4	5	5	5	4	4	5	5	5	5	5	5	4	4	5	5	5	4	5	5	4	5	5	5	5	5	5	4	5	5	5	5	5	4	4	4	3	5	4	5	5	4	4	5	4	4	4
2	5	2	4	3	2	4	3	4	4	2	4	4	3	3	3	3	2	3	4	2	3	3	3	3	3	5	5	5	5	3	5	5	5	4	5	5	5	5	3	5	5	5	5	5	5	5	5	5	3
2	4	5	5	5	5	4	4	5	4	5	5	5	5	5	4	4	4	5	4	5	5	4	4	4	5	5	5	4	4	5	5	5	5	5	5	4	4	4	3	5	4	5	5	4	4	5	4	4	4
2	5	2	4	3	2	4	4	4	4	3	4	4	4	2	2	4	4	4	4	4	3	5	5	3	2	5	5	4	3	3	4	3	4	4	4	4	5	4	3	5	5	5	4	3	3	4	4	4	3
2	5	4	5	4	4	4	4	5	5	5	5	5	3	2	2	4	5	4	5	4	4	4	3	4	4	5	5	5	4	5	4	4	4	4	4	3	4	5	4	3	4	3	5	4	5	4	4	5	5
2	4	4	4	5	5	5	5	3	5	4	5	5	5	3	3	3	4	4	4	4	4	3	3	3	3	5	5	5	5	4	5	5	4	5	4	3	4	5	5	4	4	5	4	4	4	5	5	5	5
2	4	4	3	2	3	3	5	4	5	5	5	5	5	5	4	4	4	4	4	4	4	4	4	3	2	5	5	5	5	4	4	3	4	5	4	5	4	5	5	4	2	3	4	5	5	4	4	4	2
2	5	5	5	5	5	5	5	5	5	3	5	1	5	5	5	5	1	1	5	1	5	2	1	1	1	5	5	5	5	5	5	5	5	4	2	3	3	4	4	3	2	3	4	4	4	4	5	5	5
1	4	4	4	3	5	3	4	3	4	5	4	4	4	3	3	4	4	3	3	4	3	3	3	3	3	3	2	3	3	3	4	4	5	4	4	5	5	4	4	3	3	4	5	5	5	4	5	4	4
2	5	5	5	4	5	5	4	5	4	4	3	3	3	1	1	1	4	5	5	4	4	4	5	4	3	1	4	4	4	3	3	3	3	3	3	3	3	3	3	3	4	2	2	1	1	3	3	3	3
2	5	5	5	5	4	4	4	3	5	5	5	2	2	1	1	1	1	1	2	2	3	4	2	3	5	1	2	2	5	4	5	5	5	5	5	4	5	5	5	5	5	4	4	3	3	4	4	4	4
2	5	4	5	4	4	4	5	4	4	4	5	5	5	3	3	3	4	4	5	3	3	4	3	3	3	4	5	4	4	5	4	4	4	4	4	3	3	4	4	4	4	4	4	4	4	3	4	3	3
2	5	4	4	4	5	4	5	5	5	5	5	5	5	3	3	3	3	4	5	4	4	5	4	4	3	3	5	5	4	4	4	3	4	5	4	3	3	3	3	4	4	4	3	4	4	4	4	4	4
2	3	3	5	4	5	4	3	4	4	4	3	3	3	3	4	4	3	4	3	4	4	3	2	4	3	3	4	5	4	4	3	4	3	4	3	4	3	4	3	3	4	3	4	3	4	3	4	4	4
2	4	5	4	4	5	4	4	4	4	5	4	4	5	4	4	4	5	5	4	5	4	4	5	5	5	5	5	5	4	4	4	4	5	5	4	4	4	5	4	4	4	5	5	4	4	4	4	4	3
2	5	5	5	5	5	5	5	5	5	5	5	5	5	2	3	2	2	5	3	3	5	5	3	4	3	3	4	3	5	3	5	5	5	5	4	5	4	4	5	4	5	5	5	5	5	5	4	4	4
2	5	5	5	5	4	4	5	5	5	5	5	4	5	2	1	1	2	2	2	1	5	5	5	4	4	5	5	4	5	5	5	5	5	4	5	3	4	4	3	5	4	4	4	4	4	4	5	4	4
1	5	5	4	5	5	5	3	4	4	4	5	5	5	2	1	1	2	3	3	3	4	4	5	3	3	5	5	5	5	4	5	4	5	4	4	3	3	3	3	3	3	4	3	4	4	4	4	5	5
2	5	5	5	5	4	5	4	5	5	5	5	5	5	1	1	1	3	1	1	1	3	5	5	3	4	5	5	5	5	3	5	5	5	5	5	3	3	4	4	4	2	3	3	3	3	4	4	5	5
2	5	5	5	5	5	5	5	5	5	5	5	5	4	3	2	4	5	5	5	5	5	5	4	3	2	4	5	5	5	4	5	5	5	4	4	2	3	3	2	4	2	4	2	2	2	4	2	1	2
1	5	5	5	5	5	5	5	5	5	5	5	5	5	4	5	5	5	4	5	5	4	5	5	5	5	5	5	5	5	5	4	4	4	4	4	4	4	4	4	5	5	4	5	4	4	4	4	3	3
2	5	4	5	5	5	5	5	5	4	5	3	4	5	5	5	5	5	3	5	4	5	5	4	3	3	5	4	5	4	5	5	5	5	5	5	4	5	5	5	5	3	5	4	5	5	5	5	3	2
2	5	5	5	5	5	5	5	5	5	5	5	5	4	4	4	4	4	5	5	5	4	5	5	5	4	5	5	5	5	5	5	5	5	4	5	4	4	4	3	4	4	5	4	5	4	5	5	5	5
1	4	4	4	4	5	5	5	4	5	5	5	5	5	5	4	5	4	4	5	4	5	5	5	5	5	4	4	5	5	5	4	5	4	4	5	5	5	5	5	5	4	5	5	5	4	5	5	5	4
2	5	5	5	5	5	5	5	5	5	5	5	5	5	3	3	4	5	5	5	5	5	5	5	5	5	2	3	4	5	5	5	5	5	5	5	5	4	5	5	5	5	5	4	4	5	4	4	3	5
2	5	5	5	5	5	5	4	5	5	4	5	4	5	3	4	4	5	5	5	4	5	4	5	4	4	5	5	5	4	3	5	5	5	4	4	5	5	5	5	5	5	5	4	4	5	4	5	5	5
2	4	5	3	5	5	4	4	4	5	4	4	4	5	2	2	2	3	3	4	4	3	5	2	4	5	5	4	4	5	5	4	5	4	4	4	3	4	5	5	5	4	5	5	5	4	3	4	3	5
2	5	5	5	5	5	5	5	4	5	5	5	5	5	3	3	3	4	2	5	4	2	4	4	4	4	4	4	4	4	4	5	5	5	5	4	3	5	5	4	5	4	5	5	5	4	5	5	5	4
2	5	5	5	5	5	5	5	5	5	4	5	5	5	4	3	4	5	4	4	5	4	5	4	3	4	5	5	5	5	5	5	5	5	5	5	3	4	5	3	4	4	5	4	4	4	4	4	5	5
2	5	5	5	4	5	5	4	5	5	5	4	5	5	4	5	4	5	5	5	5	4	4	4	4	4	5	5	5	5	5	5	5	5	5	5	4	4	4	3	5	5	5	4	5	5	4	4	4	5
2	5	3	5	5	2	3	2	4	5	5	5	4	3	4	4	4	4	4	4	4	4	4	4	4	4	3	4	4	4	5	5	5	5	5	4	4	4	4	4	4	2	3	4	4	4	4	4	5	3
2	4	3	5	4	4	4	4	4	3	3	4	4	5	2	2	2	3	4	4	4	3	4	5	4	3	4	4	4	5	5	5	4	4	4	4	3	4	3	3	3	4	5	4	4	3	4	4	3	4
2	4	3	5	4	4	5	5	3	5	5	4	5	5	4	5	5	4	3	3	4	2	2	4	4	3	4	5	3	3	3	4	3	4	5	4	3	4	3	3	5	4	5	5	4	3	4	4	3	4
2	4	5	5	5	5	5	5	5	5	5	2	4	2	5	5	5	2	2	5	2	1	5	5	5	5	4	4	3	4	4	5	5	5	5	5	2	2	5	5	5	5	5	4	5	5	4	5	4	5
2	5	5	2	5	3	5	4	2	5	1	5	4	5	5	4	4	3	3	4	4	3	4	1	3	5	5	5	5	5	5	5	4	3	5	5	3	4	5	5	4	4	4	5	5	5	4	4	4	4
2	4	4	5	4	4	5	4	3	4	4	4	4	3	4	5	5	4	2	4	4	3	3	2	3	3	4	5	4	5	4	4	5	4	5	4	4	4	5	3	4	4	4	4	4	4	4	3	2	4
2	4	3	4	3	5	5	5	3	4	3	4	2	4	2	3	3	4	3	4	5	5	5	4	3	4	4	5	5	5	5	4	4	4	4	5	3	5	3	2	5	4	4	3	3	2	3	2	4	4
2	5	2	4	5	5	5	4	4	5	4	5	3	3	4	3	3	5	4	4	4	4	4	4	4	5	5	5	5	5	4	4	5	5	4	5	3	3	4	4	4	4	5	4	4	4	4	4	3	3
2	4	4	5	3	5	4	4	3	5	3	3	3	4	5	4	4	3	4	5	3	5	4	5	3	4	5	5	3	3	4	5	4	5	5	4	5	4	5	4	3	4	3	3	2	2	3	4	3	3
2	4	4	4	4	5	5	5	4	5	4	4	4	4	5	3	4	4	3	5	5	4	4	4	4	4	5	5	4	4	4	5	4	5	5	3	4	5	5	4	4	4	4	3	4	4	4	3	5	4
2	4	3	4	5	4	5	5	4	4	4	4	5	5	3	4	3	4	5	5	4	5	4	3	3	3	4	5	5	5	5	5	4	4	4	5	3	4	3	3	5	4	5	3	3	3	4	5	5	4
2	4	3	4	4	5	5	5	4	3	5	4	4	3	4	4	4	4	5	4	5	3	3	4	3	4	3	3	3	4	4	5	5	5	5	3	4	5	5	4	4	4	3	4	5	5	5	5	4	5
2	4	4	4	4	5	5	3	5	4	4	5	4	4	2	3	3	3	4	4	4	3	4	4	4	3	4	4	3	5	4	4	4	4	5	5	3	4	5	5	4	4	3	5	5	5	5	5	3	4
2	3	3	3	3	4	4	3	4	4	4	5	3	3	2	2	3	3	2	4	3	3	5	3	4	3	5	4	3	3	5	4	3	4	4	3	3	4	5	3	2	2	3	4	4	4	3	4	3	3
2	3	4	5	4	4	5	4	5	5	4	3	3	5	4	3	2	4	5	5	4	4	4	5	4	5	4	5	4	4	3	4	5	5	5	4	3	3	5	4	4	4	5	3	4	4	3	3	4	4
1	5	3	4	5	5	5	4	5	5	3	5	5	5	4	5	2	4	2	5	4	2	2	1	3	1	5	5	5	3	3	5	4	5	5	5	2	3	4	3	3	1	1	4	4	5	5	4	3	4
1	5	5	4	5	5	4	5	5	4	4	4	5	4	4	4	4	4	5	5	4	4	4	3	3	4	4	4	5	4	4	4	4	4	4	4	4	5	4	4	4	4	4	5	4	4	4	4	4	4
2	5	3	3	2	4	5	4	5	3	2	5	5	4	4	1	5	5	5	4	5	4	1	1	3	5	5	5	1	4	5	5	5	5	4	4	5	5	5	4	3	3	2	2	3	1	3	3	4	4
2	5	4	4	5	5	5	4	5	5	5	5	5	4	4	4	5	5	3	4	5	4	5	5	5	4	5	5	5	4	5	5	5	5	5	4	3	4	5	4	5	4	5	5	5	5	5	5	5	5
2	5	5	4	4	5	5	5	4	5	5	5	5	5	4	5	5	5	5	5	5	4	5	4	4	5	4	5	5	5	4	5	5	5	4	4	5	4	4	4	4	5	5	4	4	4	4	5	5	5
2	5	4	5	5	5	5	4	4	4	4	4	4	4	4	4	4	5	5	4	4	4	4	4	4	4	4	4	4	4	4	5	4	4	4	4	4	4	4	4	4	4	5	4	4	4	4	4	5	4
2	4	4	5	5	5	4	5	3	4	5	5	5	4	4	4	3	4	4	5	3	4	4	4	5	4	4	5	4	5	4	5	5	4	4	4	4	4	5	4	4	4	4	4	5	5	5	5	5	5
2	5	5	5	5	4	5	5	4	5	4	5	5	5	4	5	4	5	5	4	5	5	5	5	4	5	5	5	5	5	5	5	5	4	5	5	5	5	5	5	4	5	5	5	5	5	5	5	5	5
2	5	4	4	5	5	5	5	4	5	4	5	5	5	4	5	4	5	5	5	4	4	4	5	4	4	4	4	5	5	4	5	4	5	3	3	4	4	4	3	3	3	3	3	4	4	4	4	4	4
2	5	5	4	5	4	5	4	4	5	4	3	2	3	2	2	3	3	4	4	2	5	5	2	5	4	5	5	5	4	5	5	5	5	5	4	4	3	4	4	5	5	5	4	3	4	5	3	2	5
2	4	2	4	4	4	5	4	4	5	3	5	5	5	4	2	5	5	5	5	4	5	4	1	4	4	5	5	5	4	3	5	4	5	5	5	4	4	3	3	5	4	5	4	4	3	4	4	5	5
1	3	4	3	3	5	4	3	4	3	3	3	2	3	2	2	2	1	3	3	2	3	3	1	2	3	2	3	3	2	3	3	3	4	4	3	3	3	3	3	2	3	3	4	2	3	3	3	2	3
2	4	2	3	2	4	5	5	3	3	4	3	4	4	1	1	2	2	4	4	4	3	3	3	4	4	4	4	5	4	3	3	3	4	4	3	4	4	5	5	4	4	5	4	3	4	4	5	3	3
2	4	3	3	3	4	4	3	4	4	3	3	2	3	3	3	3	3	3	3	3	3	3	3	3	3	3	3	3	3	3	3	3	3	3	3	3	3	3	3	3	3	3	3	3	2	2	2	2	3
2	5	2	5	4	3	4	4	5	5	4	4	3	2	3	3	3	2	3	3	2	3	3	3	2	3	2	3	2	2	4	4	3	4	2	2	2	4	3	3	3	3	2	2	3	3	2	2	3	4
2	5	5	5	5	5	5	4	5	4	3	3	4	4	3	3	2	3	2	4	4	4	4	3	4	3	5	5	5	5	4	4	4	4	4	4	3	5	4	4	3	3	4	3	3	3	3	4	4	4
2	5	4	5	4	4	5	5	5	5	5	5	4	5	1	1	3	3	1	4	1	5	4	1	1	5	4	1	4	4	3	4	4	4	4	5	2	4	5	5	4	2	4	5	5	4	4	5	4	4
2	5	5	5	5	5	5	5	4	5	3	5	5	5	2	5	4	2	5	5	5	3	3	2	5	3	5	5	5	5	5	5	5	5	5	5	5	5	5	3	5	5	3	4	5	5	3	5	5	4
2	5	5	5	5	5	5	5	5	5	5	1	3	2	1	3	4	4	3	3	2	5	5	3	4	4	1	2	2	2	3	4	3	4	5	3	1	2	1	1	2	3	2	3	3	1	1	1	4	3
2	5	4	4	5	5	5	4	3	5	4	5	4	1	3	1	4	3	1	4	3	4	4	3	2	3	3	2	3	2	4	4	5	4	4	4	2	3	3	2	4	3	5	4	4	3	2	4	5	3
1	5	5	5	5	4	4	4	4	5	4	3	2	1	2	2	3	3	5	4	3	4	4	3	3	2	3	3	3	3	3	3	3	3	5	5	2	4	2	3	3	3	3	4	4	5	5	5	3	4
1	5	5	5	5	5	5	5	5	5	5	5	4	3	2	4	3	5	3	5	2	3	4	3	3	2	3	4	4	5	2	4	4	5	5	1	2	3	3	3	2	3	4	3	4	3	4	3	4	4
2	4	2	3	3	4	5	2	3	4	3	3	3	4	5	5	4	4	5	3	1	3	3	2	1	1	3	3	3	1	3	3	3	4	3	3	1	3	4	3	3	2	2	3	3	3	2	1	3	5
1	4	4	4	4	4	4	4	3	4	4	3	3	3	4	4	3	4	4	3	3	5	5	5	5	5	5	5	3	5	5	4	4	4	4	4	5	5	5	4	4	4	3	3	3	4	4	4	5	5
2	5	4	3	5	5	5	5	3	5	4	3	5	5	4	4	5	5	5	5	5	1	1	2	3	2	5	5	5	5	4	5	5	5	5	5	3	4	2	5	4	4	4	5	5	4	3	5	5	5
1	3	2	2	3	5	4	5	4	4	3	3	3	2	3	3	3	4	5	3	3	3	3	4	4	2	3	3	2	2	3	3	3	2	3	4	3	2	2	3	3	3	3	2	4	5	3	3	3	2
1	4	5	5	5	5	5	5	5	5	4	4	4	3	4	5	5	4	5	5	5	5	4	4	5	5	4	5	5	3	4	5	5	5	5	5	4	5	5	4	4	5	5	5	5	4	5	5	5	5
2	5	3	3	4	4	4	5	4	4	3	3	5	3	1	2	2	3	3	3	3	2	5	3	4	5	3	3	3	2	3	3	3	4	3	3	2	3	3	3	3	3	3	2	4	4	4	3	3	5
2	5	5	5	5	5	5	5	5	5	5	3	3	5	2	3	3	3	3	3	3	3	3	3	3	3	3	3	3	2	3	3	3	3	3	3	2	3	3	3	3	3	3	3	3	3	3	3	3	3
2	3	4	4	3	5	5	5	3	4	4	3	1	1	1	1	1	3	2	4	3	1	3	4	4	2	2	5	4	3	1	3	3	3	4	4	1	1	2	1	3	2	1	1	2	2	1	1	3	4
1	3	3	5	2	5	5	4	5	5	5	4	4	5	5	5	4	5	5	5	5	4	5	4	5	5	5	5	4	5	5	5	5	4	5	5	4	4	5	4	5	3	4	5	3	4	5	4	5	5
1	2	2	2	1	4	3	2	1	1	3	1	1	3	1	1	1	1	2	3	3	4	1	1	1	2	1	1	1	1	1	1	2	1	1	1	1	2	1	2	1	1	1	1	1	1	1	1	2	1
1	4	2	4	5	5	4	4	3	2	3	3	2	3	3	2	4	3	2	3	2	4	3	2	2	3	3	3	2	4	3	4	3	4	2	3	3	4	5	3	4	4	4	3	3	4	4	4	4	3
2	3	2	4	3	5	4	5	3	3	4	4	5	4	4	3	5	5	5	5	5	4	5	3	3	5	4	4	4	3	4	4	5	4	5	5	3	4	5	5	4	5	4	3	4	3	5	4	5	4
2	3	3	3	3	4	4	4	4	3	5	4	4	5	3	3	4	5	5	4	4	3	3	3	2	2	5	5	4	3	4	4	4	4	4	4	4	4	3	5	3	3	4	4	4	3	3	3	4	3
2	5	3	3	3	4	3	5	4	1	3	5	5	3	2	1	2	1	3	3	3	3	4	3	3	3	4	3	4	2	4	5	5	5	3	3	5	3	3	2	3	4	4	5	5	5	4	4	3	3
2	4	4	4	4	4	4	5	4	4	4	3	3	4	3	4	4	4	3	4	4	3	3	3	3	3	4	4	4	4	5	4	4	4	4	4	3	4	4	3	4	4	4	4	4	4	4	4	4	4
2	4	4	4	3	5	5	4	3	5	3	4	2	2	2	4	4	4	5	5	5	4	3	4	4	5	5	5	5	5	5	5	5	4	5	5	3	3	4	5	3	2	3	4	4	5	4	3	5	4
2	4	3	4	3	5	5	5	3	3	3	4	3	4	2	1	2	2	2	3	2	3	3	2	2	2	2	4	4	2	3	3	3	3	2	2	3	3	3	2	2	2	2	4	4	4	4	4	2	3
2	4	4	5	4	4	5	4	5	4	5	5	5	4	3	3	3	3	4	5	4	4	4	5	4	4	3	4	3	3	4	4	4	4	3	3	4	4	3	4	3	3	4	4	3	2	2	3	2	3
2	5	5	4	4	5	5	5	5	5	4	5	3	3	2	3	3	3	3	3	2	4	3	2	4	5	2	3	3	4	5	3	4	2	2	3	3	5	3	4	4	2	2	3	5	5	3	4	4	4
2	4	5	5	4	4	4	4	4	5	4	5	4	4	3	4	5	4	4	4	3	1	1	4	3	2	3	4	5	4	4	4	4	4	4	4	1	2	4	1	5	3	4	4	5	4	4	4	3	3
2	3	4	4	3	5	5	5	3	5	5	4	3	2	3	2	3	3	2	5	4	5	3	4	5	4	3	4	5	4	4	3	4	4	5	3	4	5	5	4	3	4	3	5	5	4	5	4	4	4
2	4	3	4	3	5	5	5	3	5	3	4	5	3	3	1	2	4	3	4	3	2	3	2	2	3	4	4	4	4	3	3	3	4	3	3	3	3	2	3	2	2	2	4	5	5	5	5	4	3
2	5	4	4	4	5	5	4	4	5	5	4	4	5	4	4	4	3	4	5	4	3	4	4	5	4	4	5	4	4	5	5	4	4	5	4	4	5	4	4	4	3	4	4	5	4	5	5	4	5
1	3	1	2	4	5	5	5	4	5	1	3	3	2	1	1	1	2	3	4	3	1	2	1	1	1	5	4	4	3	1	3	3	4	1	1	1	3	5	4	5	1	5	1	1	1	1	1	1	1
1	1	1	1	1	1	1	1	1	1	1	5	5	5	2	4	3	3	5	3	4	4	4	4	5	5	2	5	4	4	5	5	5	5	5	5	4	4	5	4	5	5	5	5	5	5	5	5	5	5
2	4	5	4	4	5	5	5	3	4	3	5	5	4	3	3	4	4	4	4	5	4	4	3	3	3	5	5	4	3	4	5	5	5	4	3	5	5	5	4	3	2	3	4	5	5	5	5	4	5
1	4	2	5	5	5	5	5	5	5	3	3	2	1	1	1	1	5	5	5	5	4	3	3	3	2	3	3	3	3	3	4	4	5	3	2	5	5	3	3	5	5	5	3	3	3	3	4	4	3
2	5	5	5	5	5	5	5	3	5	5	5	5	3	4	2	4	5	5	4	2	5	5	3	3	3	3	4	5	5	5	5	5	5	5	4	3	4	5	3	3	2	4	5	5	5	4	5	5	5
1	5	5	5	5	5	5	5	5	5	5	5	3	1	4	4	4	5	5	5	5	5	5	5	5	1	3	5	5	5	5	5	5	5	4	4	5	5	5	5	3	3	4	3	3	3	4	4	5	4
1	5	5	5	5	5	5	5	5	5	5	4	4	3	2	4	2	4	3	5	2	4	5	5	4	5	4	4	3	4	4	5	5	5	4	5	4	5	4	3	4	4	4	5	5	3	4	4	5	5
2	5	4	5	5	4	4	4	5	4	5	5	5	4	4	4	5	4	4	4	3	5	4	4	4	4	4	4	2	3	3	4	4	5	4	5	2	3	3	2	3	2	2	4	4	4	4	4	3	5
2	1	1	1	3	3	4	3	4	5	4	3	2	2	2	2	2	2	2	2	4	2	3	3	3	2	4	3	2	2	3	3	3	3	3	3	2	3	2	2	3	2	3	2	2	2	2	2	2	2
2	5	4	4	5	3	5	4	3	3	3	3	4	4	2	3	3	2	3	2	2	2	2	2	3	2	2	3	3	3	4	3	3	3	3	3	2	3	3	2	3	2	3	2	3	5	5	4	4	3
2	4	2	3	3	4	4	3	3	3	3	3	4	5	2	3	3	3	3	4	3	1	2	3	1	1	3	5	3	3	3	4	4	2	3	4	2	3	5	4	3	3	2	4	4	4	3	3	2	3
2	2	3	2	4	5	5	3	4	5	4	3	3	2	3	4	4	3	4	4	3	4	4	4	4	3	3	3	3	4	5	5	4	4	4	4	3	3	3	3	4	4	4	5	4	3	4	3	3	5
2	5	5	4	5	5	5	5	4	5	4	5	4	3	3	4	3	4	5	5	3	3	4	4	5	5	5	4	4	2	5	4	4	4	5	4	5	5	5	4	5	5	5	4	4	4	5	5	5	5
2	3	3	3	3	4	3	4	4	5	4	5	3	3	2	2	2	4	3	3	4	3	4	4	4	5	2	3	4	3	3	3	3	4	4	2	3	4	2	3	2	4	3	3	3	4	3	4	3	3
2	3	2	4	3	1	1	1	4	5	5	2	3	1	3	2	2	4	2	3	5	2	2	2	2	2	2	2	1	3	3	3	3	3	1	3	2	3	2	2	1	4	4	4	4	3	2	2	2	2
2	4	3	4	4	5	5	5	4	5	5	5	5	5	5	5	5	4	3	5	4	3	3	5	4	2	5	5	5	5	5	5	5	5	4	5	4	4	4	4	4	4	5	5	5	5	5	5	4	5
2	4	4	4	2	4	5	5	4	5	3	4	4	4	3	4	4	2	2	4	2	4	4	4	4	4	5	5	5	5	4	4	4	4	4	4	3	4	4	4	4	3	4	4	3	4	4	3	4	4
2	3	2	2	2	4	4	3	4	3	3	2	4	4	2	3	3	2	3	4	5	2	2	2	2	2	4	4	4	4	4	4	3	3	3	4	3	4	3	3	4	2	3	3	3	3	2	2	3	2
2	5	4	5	5	5	5	5	4	4	4	4	4	4	5	4	5	5	4	5	5	5	5	4	4	5	5	4	5	4	5	5	5	5	5	5	4	4	4	5	4	5	5	4	4	4	3	3	3	4
2	3	3	3	3	5	5	5	2	5	3	3	2	3	2	2	2	3	2	3	3	5	5	3	2	5	3	3	3	3	2	3	2	3	3	3	2	2	3	2	3	3	3	3	3	2	3	2	4	5
2	5	4	4	3	3	3	1	3	3	5	5	5	5	4	4	4	4	4	4	4	4	4	4	4	4	2	5	5	5	5	5	5	5	5	5	5	5	5	5	4	4	4	4	4	4	4	4	3	3
2	5	3	4	4	5	5	5	3	5	5	5	5	5	5	5	5	5	5	5	5	4	4	4	4	2	4	4	4	4	4	4	4	4	4	4	4	4	4	4	4	4	4	4	4	4	4	4	4	4
2	2	4	3	4	5	5	3	4	3	5	4	3	3	5	4	3	4	3	2	2	4	5	4	5	4	3	5	4	2	4	4	5	3	3	4	2	4	3	2	5	4	3	3	2	2	3	3	4	3
1	4	3	3	4	5	5	5	3	2	1	3	3	3	4	4	4	3	3	3	2	2	4	3	3	3	4	4	4	3	4	3	3	3	3	3	2	3	3	3	4	4	4	2	3	3	3	3	3	3
1	5	3	3	3	4	4	5	3	4	4	3	4	3	3	4	4	4	3	3	3	3	4	4	3	5	3	3	4	3	3	3	3	4	3	4	3	4	3	4	4	4	3	3	3	2	3	4	4	3
2	4	3	4	3	5	5	5	3	4	4	2	4	4	2	2	3	3	3	2	3	2	3	3	3	3	3	3	4	4	4	4	4	4	4	4	4	3	4	4	4	4	4	4	4	3	3	3	4	4
2	4	2	3	4	5	5	4	4	4	4	4	3	4	2	2	2	3	3	4	4	4	4	4	3	3	3	3	3	4	4	4	4	4	3	3	2	3	2	2	4	4	4	3	3	2	3	3	4	3
1	3	2	3	2	4	4	4	2	3	3	4	3	4	1	2	2	3	3	3	4	3	3	3	3	4	3	4	3	3	5	4	3	3	3	4	3	3	2	2	3	2	3	2	3	3	3	3	4	3
2	4	2	2	3	5	4	5	3	5	4	5	4	4	4	3	4	5	4	3	5	3	3	3	3	4	4	4	3	4	4	5	5	5	5	4	3	5	5	5	4	3	4	3	4	4	3	3	5	3
2	4	3	3	4	3	4	5	5	5	5	4	3	5	1	3	4	3	3	5	3	3	3	2	2	1	4	5	5	4	5	5	5	5	4	4	3	3	4	5	3	4	3	3	3	2	3	3	5	5
2	4	2	3	2	3	2	3	4	4	3	3	3	4	5	5	5	4	4	5	5	5	2	2	4	3	2	1	2	2	3	4	4	3	4	5	3	3	3	2	5	4	5	3	3	3	3	2	4	5
2	3	3	3	4	5	5	5	4	5	2	5	4	2	1	2	2	4	4	5	3	1	1	1	1	1	4	5	5	5	2	4	4	4	4	4	4	4	3	3	3	3	3	4	3	3	4	5	5	5
2	3	2	2	3	5	5	5	3	4	2	3	2	4	2	2	2	3	3	3	3	2	3	2	2	2	3	3	3	3	4	3	2	3	2	3	3	3	3	3	2	3	2	3	3	3	2	3	2	2
2	1	3	4	1	3	2	2	1	1	3	2	3	1	5	4	3	2	3	2	4	2	2	2	4	4	2	2	2	2	4	4	3	5	5	4	2	3	3	2	4	4	4	2	5	4	4	4	3	2
2	2	2	2	2	3	2	5	5	3	4	2	5	2	1	2	2	2	2	2	2	3	3	3	3	3	5	3	3	3	2	3	3	3	3	2	3	3	3	2	2	3	3	3	3	3	3	3	3	2
2	4	2	3	3	5	5	5	4	4	4	4	4	4	2	2	2	4	3	4	4	4	4	3	4	3	3	3	4	4	5	5	5	5	4	4	3	3	3	3	4	3	3	4	4	4	4	4	4	3
2	2	3	3	3	5	4	5	4	5	4	5	4	4	1	2	2	4	5	4	4	3	3	2	2	3	3	3	4	4	3	3	3	4	3	4	3	4	4	4	4	4	3	4	4	4	3	3	1	4
2	3	1	2	3	4	3	4	3	3	2	4	4	3	4	5	4	3	3	3	3	4	3	5	3	3	3	4	2	2	3	3	3	3	3	3	3	3	3	3	3	3	3	3	3	3	3	3	3	3
2	5	5	5	4	5	5	3	5	4	5	5	5	3	2	2	3	4	4	4	4	3	3	3	4	4	4	4	3	3	4	5	5	5	5	5	3	3	5	4	4	4	4	3	3	3	3	3	4	4
2	5	3	3	3	5	4	5	4	5	5	5	4	2	5	5	5	5	5	4	5	4	3	2	2	3	2	3	2	4	5	5	3	4	4	3	2	3	4	3	2	4	4	4	3	2	5	4	4	3
2	4	4	4	4	5	5	5	3	4	3	4	4	4	2	2	2	4	2	4	4	4	4	4	2	2	4	4	4	3	2	4	4	4	4	4	3	5	4	4	4	3	4	4	4	4	4	4	4	4
2	3	3	3	3	5	5	4	5	4	4	3	3	4	3	3	3	3	4	3	3	4	4	3	3	3	3	3	2	2	4	4	3	4	3	3	3	4	4	4	4	4	3	4	4	4	4	4	4	4
2	4	1	2	2	5	5	4	3	5	5	5	5	5	5	5	5	5	5	5	5	5	5	5	5	5	4	4	4	4	5	5	5	5	4	3	5	5	5	3	4	5	5	3	5	5	5	5	5	5
2	3	3	3	3	5	4	5	3	5	5	5	5	3	2	3	3	3	3	3	3	3	3	1	3	3	4	4	4	4	4	4	5	5	5	5	4	5	5	5	3	3	3	4	4	4	4	4	3	3
2	4	3	4	3	4	4	3	1	3	3	4	4	3	2	3	4	4	4	4	4	3	3	5	5	5	5	4	4	3	5	4	4	4	3	4	4	4	3	3	4	4	4	3	4	5	3	4	3	4
2	3	2	2	3	4	5	5	2	4	2	3	2	2	3	3	3	3	3	3	2	2	2	2	4	2	4	4	4	4	4	3	3	3	2	4	3	3	2	3	4	4	4	4	4	4	4	4	4	3
2	2	2	3	2	5	5	5	4	5	5	2	4	2	4	2	3	5	4	4	4	2	3	3	2	4	5	5	4	4	4	4	4	3	3	3	3	4	4	4	4	3	4	5	4	5	4	4	4	5
2	4	2	3	3	5	4	5	4	5	4	4	5	3	1	1	2	2	3	4	4	4	5	4	2	1	5	5	4	4	4	4	5	5	4	5	3	5	5	3	3	5	2	4	1	1	5	5	5	5
2	3	3	5	3	4	5	4	3	3	3	5	5	4	3	4	3	4	3	4	3	4	3	3	4	3	5	5	4	3	4	5	5	5	5	5	5	5	5	5	5	3	2	4	5	3	4	4	3	5
2	3	3	3	3	5	5	5	5	5	5	4	4	3	3	4	3	5	5	5	4	3	4	3	5	2	4	5	5	5	3	5	4	5	5	5	3	5	5	5	4	3	5	4	4	5	5	5	5	5
2	3	3	3	3	4	4	3	4	4	4	5	4	5	2	2	2	2	3	3	3	3	4	3	3	3	3	4	5	3	3	5	4	4	5	3	3	3	4	3	4	3	3	4	4	3	3	3	4	4
2	5	4	5	4	5	5	4	4	4	5	4	4	4	3	4	4	4	4	4	4	4	5	5	4	5	4	3	5	4	4	5	5	4	5	5	5	5	5	4	5	4	5	3	4	5	5	5	4	4
2	5	5	4	5	5	4	5	5	4	4	5	5	5	4	4	4	4	4	4	5	5	4	4	5	4	5	5	5	4	5	5	4	4	4	5	5	4	5	5	4	5	5	4	4	4	5	4	4	4
1	3	1	4	3	3	3	2	2	3	2	4	3	2	1	1	1	3	3	3	4	5	5	5	5	5	4	5	5	3	5	4	4	4	4	4	4	3	3	3	4	4	4	2	2	2	3	3	2	2
1	5	5	5	4	5	5	4	5	3	5	5	5	5	3	2	2	5	5	5	5	3	4	4	3	3	5	5	4	5	5	5	5	5	4	4	2	2	4	2	4	4	4	3	3	5	2	2	3	4
2	4	4	4	5	4	4	5	5	4	4	3	5	5	4	4	4	3	3	5	4	4	3	5	3	4	3	4	5	3	3	5	4	4	4	3	3	5	5	4	5	4	5	4	4	5	4	5	4	4
2	4	3	4	4	5	5	2	3	4	3	4	3	3	2	2	3	3	3	4	2	4	5	4	3	4	4	4	3	3	5	4	4	4	5	4	3	2	3	4	3	2	4	3	3	3	4	3	2	3
2	4	5	5	4	5	5	5	5	5	4	5	5	5	2	2	2	2	5	5	5	4	4	3	2	2	4	4	3	4	5	5	4	5	4	3	3	4	4	5	3	3	3	4	4	4	4	4	5	5
2	3	3	2	2	4	4	3	4	4	5	3	3	2	1	1	1	1	1	1	1	1	2	2	3	3	5	3	3	3	4	4	4	2	3	3	3	4	4	4	4	4	3	3	3	3	4	4	4	4
2	4	2	5	4	4	4	4	4	4	4	5	4	4	3	3	4	4	5	4	3	4	4	4	4	4	4	4	4	4	5	3	4	4	4	4	4	4	3	4	4	4	5	4	4	5	4	5	4	4
2	3	2	2	2	5	5	5	4	5	5	5	1	2	5	5	5	1	5	1	1	1	1	1	5	1	5	5	5	5	2	4	4	2	4	4	2	4	5	3	1	2	5	2	5	2	5	2	2	5
2	5	4	5	4	5	3	3	4	5	4	5	3	4	4	2	5	4	3	3	5	3	3	3	4	5	4	4	3	5	5	5	3	3	5	4	4	4	2	2	3	2	3	4	2	1	4	3	4	3
1	2	2	2	3	5	4	4	1	1	2	4	4	4	1	1	5	3	3	3	3	3	3	4	3	4	3	3	3	3	4	3	3	3	3	3	3	3	3	3	3	3	3	4	3	3	3	3	3	3
1	4	2	2	2	5	3	4	3	5	4	3	3	5	1	1	1	1	3	5	2	4	4	4	4	4	2	4	3	4	4	4	4	4	4	3	3	3	3	3	3	3	3	4	4	3	4	3	4	4
2	4	4	4	4	4	5	5	4	4	4	5	4	5	3	3	3	4	3	5	5	4	4	4	4	4	5	5	4	5	5	5	5	5	5	5	5	5	5	5	5	5	4	4	4	4	3	4	5	4
2	5	3	3	5	4	4	3	5	4	2	3	4	5	1	1	1	2	5	2	1	3	2	1	2	1	3	4	3	2	3	3	2	2	1	1	2	3	2	3	3	2	3	4	5	5	4	5	5	4
2	5	4	3	5	3	4	3	4	4	4	5	3	3	3	3	4	4	3	5	4	3	3	2	4	5	5	5	4	5	3	5	5	4	5	4	4	5	5	4	5	4	3	4	3	4	5	5	5	5
2	5	4	5	3	5	5	4	4	5	4	5	5	5	2	2	3	4	5	5	5	4	4	3	4	2	5	5	5	4	5	5	5	5	5	5	5	5	5	5	5	5	5	3	3	3	5	4	4	5
2	4	3	3	4	5	4	3	5	4	4	3	4	5	4	3	3	4	4	5	4	3	3	3	4	3	5	4	5	4	5	5	4	4	5	5	3	3	4	4	5	5	4	4	4	5	3	4	4	4
2	3	3	3	3	3	3	3	3	3	4	5	5	5	3	4	5	4	5	3	4	5	5	4	3	3	3	5	5	5	5	4	4	5	5	4	4	4	4	5	3	3	4	4	4	4	4	4	3	4
1	4	5	3	4	5	4	4	3	4	3	5	3	4	1	2	2	4	4	3	4	5	5	4	4	3	4	4	4	5	4	4	4	4	3	5	3	4	4	4	4	3	3	4	4	3	4	4	2	4
2	4	3	2	3	5	5	3	5	5	5	5	2	3	1	1	1	3	4	3	3	5	3	2	3	1	3	5	4	3	2	3	2	3	3	3	3	4	5	3	3	3	3	4	4	3	3	3	2	3
2	5	4	5	5	5	5	4	4	4	5	5	4	5	4	5	4	5	5	5	4	4	3	5	5	4	4	5	3	4	5	4	5	4	4	5	4	3	5	3	4	5	3	4	3	5	4	5	5	3
2	3	3	3	1	5	5	5	5	5	1	4	2	3	3	5	3	5	1	4	3	4	5	5	5	3	4	4	4	4	5	5	4	5	5	5	3	3	4	5	5	2	3	4	4	4	4	4	3	4
2	3	3	3	4	3	5	4	3	3	4	5	3	4	3	4	4	4	2	2	2	1	3	4	4	1	3	3	1	2	5	4	4	4	5	2	2	3	4	2	2	3	3	3	3	3	3	3	4	3
2	3	3	3	3	4	3	2	3	4	3	4	5	5	5	5	5	5	5	5	5	2	3	3	2	2	4	5	3	5	4	5	4	4	4	4	4	4	5	5	5	3	4	3	3	4	3	4	4	4
2	3	3	3	1	4	4	5	3	3	3	2	3	2	1	1	2	2	3	3	2	3	4	4	4	4	3	2	2	2	3	3	3	4	4	4	4	3	4	2	3	4	4	3	3	5	3	3	4	3
2	5	3	2	3	5	5	5	4	5	4	3	5	4	3	2	2	4	4	4	5	4	3	4	4	3	3	3	4	3	3	4	3	3	3	4	3	3	4	3	3	4	3	3	4	3	4	3	5	4
2	5	3	4	3	5	5	5	3	5	5	5	3	5	5	5	5	5	1	4	2	1	5	1	3	1	3	5	5	3	5	5	1	5	4	5	2	5	5	4	2	4	4	4	5	4	5	5	5	5
2	4	4	4	4	5	4	4	4	4	4	4	4	4	2	4	3	2	2	5	3	3	3	2	2	2	5	4	4	4	3	4	4	4	3	3	3	4	3	3	2	2	3	3	3	2	3	3	3	3
2	4	4	3	4	5	5	5	4	3	4	3	3	4	5	3	4	3	4	3	3	4	3	2	3	3	3	3	3	4	3	5	3	4	5	4	3	4	4	3	5	3	3	3	3	4	4	4	3	4
2	3	1	1	3	4	1	4	5	1	2	5	4	2	5	4	5	4	3	2	4	5	3	4	1	1	2	1	3	1	5	5	5	4	2	3	3	5	5	3	5	1	4	5	5	5	3	5	2	5
2	4	4	4	4	5	4	4	4	4	5	5	5	4	2	2	2	3	3	4	4	4	4	4	3	4	4	5	5	5	4	5	4	3	4	2	4	5	3	3	5	2	4	3	2	3	4	5	3	4
2	5	3	5	3	5	5	5	5	4	5	5	4	5	1	1	4	5	5	5	4	3	1	4	4	2	5	5	4	5	4	4	5	3	5	2	5	5	4	5	4	4	5	4	4	3	3	3	5	5
2	1	2	3	5	3	3	4	4	5	4	3	3	3	1	2	2	1	3	3	3	5	5	4	5	4	2	1	3	4	3	4	3	4	3	4	3	4	3	4	3	3	3	4	4	4	3	4	4	5
2	3	2	4	3	5	5	4	4	5	5	5	4	4	3	2	4	5	5	5	4	5	5	4	5	3	5	5	5	5	4	3	2	4	3	4	3	4	3	4	3	4	3	4	3	4	3	4	4	3
2	4	3	3	3	4	5	5	3	3	3	3	5	4	1	3	4	2	5	3	3	4	3	3	3	2	5	4	3	3	5	5	3	4	3	5	3	3	5	3	3	3	4	4	4	5	5	4	5	5
2	4	3	4	4	4	4	4	3	3	3	4	5	4	3	2	2	4	3	3	3	4	4	5	4	3	5	4	5	4	5	4	4	4	4	5	3	4	4	4	4	3	3	4	3	3	3	3	4	4
2	3	5	3	4	4	5	5	5	5	5	5	4	5	4	4	5	4	5	4	5	5	3	4	5	3	4	5	4	5	5	5	5	4	5	5	3	3	5	4	5	4	5	3	4	4	5	4	5	5
2	5	1	2	2	5	4	5	5	5	5	5	5	4	1	1	5	5	1	5	1	3	2	1	1	1	5	5	5	3	3	5	4	5	3	3	5	4	5	5	1	5	1	1	3	3	4	4	1	1
2	5	3	3	3	4	4	4	3	5	3	5	5	5	4	5	3	4	5	5	4	4	4	5	4	3	3	4	3	3	5	3	3	3	5	4	4	4	3	5	5	5	3	3	5	5	5	5	3	3
2	3	2	4	2	5	5	5	4	5	4	5	5	5	2	5	5	1	1	4	4	4	4	3	5	5	5	5	5	5	3	5	4	5	5	4	3	3	3	4	4	4	4	4	4	4	4	4	5	4
2	4	3	2	3	5	5	4	4	4	4	2	2	4	4	3	3	3	1	3	3	2	3	3	2	2	2	5	2	4	2	2	2	3	2	2	2	3	3	2	2	3	2	2	2	2	2	2	2	4
2	3	3	2	3	4	4	5	4	3	4	4	4	3	2	2	2	2	4	4	4	3	2	2	2	2	4	4	4	4	3	4	4	4	4	4	4	4	4	4	3	3	4	4	4	4	4	4	4	3
2	1	1	5	5	1	1	1	1	4	4	5	5	5	3	5	2	5	3	4	5	2	3	5	5	5	5	5	5	5	4	3	3	3	5	5	4	5	5	5	5	4	4	5	5	5	5	5	4	4
2	3	3	2	2	3	3	3	2	3	3	3	3	3	2	2	3	3	3	2	2	3	3	2	3	3	3	4	4	4	3	4	3	3	4	2	3	4	4	4	4	2	2	3	3	3	3	3	3	3
2	1	1	1	3	4	4	3	1	1	1	1	1	2	1	1	1	1	3	3	1	3	3	2	1	1	1	1	1	1	3	5	4	3	3	3	2	4	5	4	4	1	3	3	3	3	2	3	1	3
2	5	5	5	4	5	5	5	5	4	4	5	5	5	5	4	4	5	5	5	5	4	4	4	4	4	3	3	4	4	5	5	4	5	5	4	4	5	4	3	5	5	5	5	5	5	5	5	4	4
2	4	3	3	3	3	3	2	2	3	3	4	3	2	3	5	3	3	3	3	3	3	3	4	5	5	3	3	3	3	4	4	3	3	3	3	3	3	3	3	4	4	4	3	3	3	3	4	3	3
2	4	5	3	3	5	4	4	4	3	4	5	4	4	3	3	4	3	4	4	4	3	4	4	4	5	5	5	5	5	4	4	4	4	4	4	3	4	5	3	4	3	4	4	4	4	4	4	4	5
2	4	4	3	4	5	5	4	2	4	2	5	4	5	2	3	3	1	3	4	4	4	3	2	2	2	4	4	4	4	5	4	4	4	5	4	3	3	3	2	3	4	3	4	4	3	4	3	4	4
2	5	5	4	4	4	3	2	3	3	3	4	4	4	3	4	1	3	3	3	3	2	3	3	4	4	4	4	4	4	4	4	4	4	4	4	4	4	4	4	4	4	4	4	4	3	5	4	4	4
2	5	3	5	5	5	5	5	5	5	5	5	5	5	4	5	5	4	5	5	5	4	5	4	4	4	5	5	5	5	5	5	5	5	5	5	5	5	5	5	5	4	4	5	4	4	5	5	5	5
2	5	3	5	5	5	5	4	5	5	3	5	4	4	3	4	5	5	5	5	5	4	4	4	5	5	5	4	5	5	5	5	5	5	4	4	5	5	4	5	5	5	5	5	5	4	4	5	5	5
2	5	4	3	4	4	4	4	4	5	4	1	1	1	2	2	1	2	1	1	2	2	1	2	1	1	5	5	4	5	3	5	5	5	4	5	5	5	4	4	4	4	5	5	5	5	4	4	4	5
2	2	2	2	3	4	4	5	3	4	4	3	1	1	2	2	3	2	2	3	2	2	3	1	1	1	5	5	4	5	4	3	3	4	5	5	4	4	4	4	5	5	5	5	4	4	3	4	4	4
2	4	4	4	4	5	4	3	5	3	3	5	4	4	2	2	3	4	4	4	5	4	4	5	3	1	5	5	5	4	5	5	4	4	5	4	2	3	3	3	4	4	3	4	4	4	4	3	3	4
2	4	3	3	5	5	5	5	1	5	1	5	5	5	3	3	4	5	5	5	5	5	3	3	2	1	3	5	5	5	5	5	5	5	5	4	4	4	5	5	2	2	4	4	4	4	2	3	5	5
2	4	3	4	3	3	4	3	5	5	4	5	5	4	4	3	2	4	4	2	4	5	5	5	4	3	5	4	3	2	3	3	2	4	2	2	2	4	5	3	4	3	5	5	4	4	3	3	5	4
2	4	3	5	4	4	4	4	3	5	5	4	3	4	2	3	3	3	4	5	5	4	4	4	3	3	3	4	3	4	3	4	4	4	4	3	3	5	4	3	4	4	4	3	3	3	4	3	5	3
1	4	2	3	3	1	4	2	3	3	4	2	4	5	2	2	2	3	3	3	4	5	4	2	2	2	3	4	4	4	3	3	4	4	3	3	2	3	3	2	3	3	2	2	1	1	2	1	2	3
2	4	4	2	3	5	4	5	4	5	4	2	2	2	2	3	3	2	3	4	2	2	1	3	3	1	3	5	3	3	4	4	3	3	3	3	3	4	2	4	4	2	2	3	3	3	3	4	3	2
2	4	4	3	3	3	3	3	3	3	3	2	2	2	2	2	2	2	3	2	2	2	3	2	2	2	2	2	2	2	4	3	3	3	2	2	2	2	2	2	2	2	2	2	2	2	2	2	2	2
2	4	5	3	5	4	3	3	2	4	2	4	5	5	3	2	3	3	3	5	4	5	5	3	2	3	4	4	5	5	5	4	5	5	2	4	5	4	4	3	3	2	3	5	5	5	5	4	3	4
2	5	5	4	4	5	5	5	4	5	5	4	4	3	5	5	5	5	5	5	5	1	4	4	3	1	5	5	5	5	5	5	5	5	5	5	5	5	5	5	5	5	5	5	5	5	5	5	5	5
2	3	5	3	3	5	5	5	3	5	5	4	5	3	5	5	5	5	5	5	5	5	5	5	5	3	4	5	3	4	4	5	5	5	5	5	4	5	5	4	5	5	5	5	5	5	5	5	5	5
2	5	4	3	5	5	4	5	3	4	4	4	4	4	5	5	5	5	5	5	4	4	4	3	4	3	4	4	5	5	4	4	4	4	5	5	4	4	5	5	5	5	5	5	5	5	5	5	4	5
1	5	5	5	5	4	5	3	4	4	4	5	5	5	1	1	1	2	2	3	2	4	4	4	3	2	2	3	3	3	5	5	5	5	4	5	5	5	5	5	4	4	4	3	4	4	3	3	4	4
2	5	2	3	4	5	5	5	5	4	5	5	4	5	4	4	5	3	5	5	4	4	4	4	4	5	5	5	5	5	5	5	5	5	5	4	3	4	5	4	5	5	3	5	5	4	5	5	4	5
2	4	4	5	5	4	5	5	4	4	5	5	4	5	3	2	2	4	5	4	4	4	4	3	3	4	5	5	5	5	5	5	5	5	5	4	3	3	3	3	5	2	3	4	4	4	4	5	5	4
2	2	4	3	5	5	5	5	5	5	3	1	3	1	3	4	4	2	5	4	4	3	3	3	4	2	3	2	2	4	5	4	3	4	5	3	3	3	3	2	2	3	3	2	2	2	2	1	3	2
2	4	4	4	4	5	5	4	4	5	4	4	3	4	2	2	2	3	3	5	3	3	2	4	4	2	4	5	4	4	3	4	4	4	5	4	3	3	4	4	4	3	4	4	3	3	4	3	5	3
1	4	5	4	5	5	4	4	4	5	3	4	4	2	2	5	5	5	5	5	4	5	5	5	5	5	4	4	5	4	5	4	4	5	4	5	3	3	5	3	4	2	1	4	3	3	3	2	3	2
1	5	3	4	4	5	5	5	5	5	4	4	5	5	3	5	5	5	5	5	5	5	5	5	5	5	4	5	4	4	5	5	5	5	4	4	4	4	4	4	3	3	4	3	4	4	4	4	4	4
2	5	4	5	4	5	4	4	5	4	5	4	3	2	2	2	2	3	3	3	2	3	2	2	2	4	3	5	3	4	2	4	3	4	4	4	3	4	3	3	3	2	3	3	3	2	2	3	3	3
2	4	3	4	2	5	4	4	3	3	3	5	3	4	3	3	4	3	4	5	3	2	4	2	3	2	5	5	4	3	4	5	4	4	4	4	3	4	5	3	5	4	3	5	4	5	5	4	4	4
2	4	2	3	3	4	5	4	4	4	4	3	4	2	3	3	3	3	2	4	3	2	2	3	3	2	3	4	4	4	4	4	4	4	3	4	3	3	4	3	3	3	4	4	4	4	4	4	3	4
2	4	3	3	4	5	5	5	5	5	4	5	4	4	2	2	1	4	3	3	3	3	2	5	2	2	5	5	4	3	4	4	5	4	4	4	3	4	5	5	3	3	4	4	4	4	5	5	5	4
2	4	3	5	4	5	5	4	5	4	4	4	5	5	4	4	3	4	4	5	4	5	4	4	4	4	5	5	5	4	5	4	4	5	4	4	5	5	5	5	4	5	4	5	5	3	4	4	5	2
2	4	4	4	4	5	5	5	4	5	5	3	3	3	2	3	2	5	5	4	4	3	3	3	3	3	3	3	3	3	5	5	3	4	4	3	4	4	4	4	3	3	3	3	3	3	3	3	3	3
2	4	2	3	3	5	5	5	3	5	5	5	3	5	2	4	3	3	2	2	2	4	4	3	3	4	5	5	5	3	5	5	5	4	4	4	3	5	5	3	3	5	3	2	2	2	3	2	2	4
2	5	3	5	4	5	5	5	5	5	3	5	5	3	3	4	5	3	4	5	3	4	3	3	4	1	5	5	5	4	3	5	4	5	5	5	4	3	5	4	5	4	5	5	5	4	5	5	5	5
1	4	3	1	1	4	5	2	4	4	4	3	3	3	3	4	4	2	2	4	3	4	4	4	2	1	5	5	4	5	5	5	3	4	5	4	3	3	3	3	4	3	4	4	4	3	4	3	5	4
2	4	3	3	5	3	5	5	3	5	4	4	3	5	3	3	3	4	4	5	3	4	4	5	5	5	4	5	5	4	5	5	4	4	5	4	4	5	5	4	5	3	4	5	4	4	5	5	5	3
2	4	3	3	1	4	4	4	4	4	5	4	2	3	4	4	3	3	2	3	4	4	5	4	4	4	5	4	2	3	5	5	2	4	5	4	2	5	5	4	4	2	3	5	4	4	5	4	3	5
2	4	3	5	4	5	5	5	3	5	3	3	4	5	3	4	3	3	4	3	5	4	4	3	3	4	5	5	5	4	4	4	3	4	4	4	3	3	4	3	4	3	4	3	3	4	3	3	3	4
1	4	4	4	4	5	4	5	4	4	4	5	4	4	3	2	3	3	3	5	5	4	4	5	3	4	4	4	4	5	5	5	4	4	4	4	4	4	4	4	4	4	5	4	5	5	4	4	5	5
2	5	2	3	4	5	5	5	4	5	4	3	3	2	4	5	5	4	4	3	3	3	3	4	5	2	4	5	3	3	5	5	5	5	5	5	3	4	5	4	4	3	3	4	4	4	4	5	3	5
2	5	4	5	5	4	5	5	5	5	4	5	5	5	5	3	4	5	5	5	4	3	4	4	3	3	4	5	5	5	5	5	5	5	5	5	4	4	5	4	4	4	4	5	5	5	5	5	4	5
2	5	4	5	5	5	5	5	5	4	5	5	5	5	3	4	3	5	5	5	5	2	2	2	4	2	4	4	3	4	5	5	5	5	5	5	5	4	3	4	4	3	4	5	4	4	5	4	4	5
2	5	5	5	5	5	5	4	4	4	5	4	5	2	2	2	2	4	5	5	5	2	2	2	5	4	5	4	4	4	5	5	4	4	4	4	3	3	3	3	3	5	3	4	4	4	3	3	3	4
2	5	3	3	3	5	4	4	4	5	5	4	4	3	1	3	1	3	4	5	3	3	4	4	4	3	5	5	4	3	4	4	3	4	5	3	3	4	4	4	3	2	3	4	4	4	4	5	5	4
2	5	4	5	4	5	5	5	5	5	5	5	5	5	3	2	2	3	4	5	4	3	4	3	3	3	5	4	4	5	4	4	5	5	4	5	3	5	5	4	5	4	5	4	4	4	4	4	4	4
2	4	3	4	4	4	4	5	3	5	5	5	4	3	3	3	3	3	5	4	3	5	4	3	5	4	3	5	3	3	5	5	3	5	5	5	2	3	5	4	3	4	3	2	3	2	4	3	5	5
1	5	3	5	3	5	5	5	5	5	4	5	4	5	3	3	4	3	3	4	3	4	5	4	3	4	3	3	3	4	5	5	5	4	3	3	3	4	5	3	3	3	5	4	3	3	4	5	3	4
2	3	2	2	2	5	5	5	4	5	4	5	5	4	5	4	5	4	5	5	4	5	4	5	4	5	5	5	4	5	5	5	4	5	5	5	3	4	5	4	5	4	4	5	4	4	5	4	5	1
2	4	2	5	4	5	5	4	4	4	4	3	2	3	3	3	3	4	2	4	4	3	3	3	2	3	3	3	3	3	3	4	4	4	4	3	3	2	2	2	4	3	3	2	2	2	2	2	3	3
1	5	4	5	4	5	4	5	5	5	5	3	5	5	4	5	5	5	5	5	5	4	5	5	5	4	5	5	5	5	5	5	5	5	5	3	3	5	5	4	3	5	5	5	5	5	4	5	5	4
2	5	4	5	4	5	5	4	4	5	5	4	4	5	4	3	4	4	3	4	4	5	5	4	4	5	5	3	3	4	5	5	4	4	4	5	4	4	4	3	3	3	4	4	3	5	3	3	3	4
2	4	3	3	3	5	5	5	4	4	4	3	3	3	2	2	2	3	3	3	2	3	3	3	3	3	3	3	3	3	2	3	3	3	4	4	2	3	3	3	2	2	2	2	2	2	2	2	2	2
2	3	2	3	3	4	4	4	4	5	3	4	1	3	1	3	4	4	3	5	3	3	5	4	4	3	4	3	5	5	5	5	5	4	4	3	4	5	5	4	4	4	5	5	5	5	4	5	4	4
2	5	3	5	4	5	4	4	4	5	4	3	3	3	1	1	1	5	3	3	4	4	4	4	3	3	5	5	5	5	4	5	5	5	3	4	3	3	4	2	4	2	3	3	3	3	4	4	3	4
2	5	5	5	5	5	5	5	5	5	5	5	5	5	4	4	4	5	5	5	5	4	4	4	4	5	5	5	5	5	5	5	5	5	5	4	5	5	5	5	5	5	5	5	5	5	5	5	5	5
2	4	3	4	4	4	4	5	4	5	4	5	5	4	2	1	2	4	4	3	5	4	4	4	3	3	4	4	4	3	5	4	4	4	4	4	3	4	3	2	4	3	4	3	4	4	5	4	3	3
2	5	2	3	3	5	5	4	4	5	4	5	4	3	2	2	3	5	5	4	4	3	4	2	2	4	3	4	3	3	5	4	3	3	4	3	4	4	5	4	3	4	4	3	4	3	4	3	3	3
2	4	3	4	4	5	5	4	4	4	4	4	3	4	2	3	3	4	4	4	4	3	3	3	3	3	3	4	3	3	5	5	4	4	4	3	5	3	3	4	2	1	3	4	3	2	3	4	4	5
2	4	3	3	3	5	5	3	4	3	5	5	4	3	3	3	3	3	3	4	5	4	3	3	4	4	4	5	5	5	5	5	4	5	4	4	4	5	5	4	4	4	3	4	4	4	5	4	4	5
2	4	3	2	4	5	5	5	2	3	3	4	5	4	1	1	1	5	4	3	3	4	5	5	5	5	3	5	5	4	5	5	4	4	5	5	4	5	3	5	4	3	2	2	1	3	3	2	1	5
2	5	4	3	4	5	3	4	3	4	5	4	4	3	3	4	4	4	3	4	5	3	3	4	3	3	3	3	2	2	2	3	2	3	3	2	2	3	3	2	3	3	3	2	2	2	2	2	2	2
2	4	4	4	3	4	4	4	4	4	3	4	4	4	3	4	3	5	5	5	5	4	4	4	4	4	5	5	5	5	4	5	5	5	5	5	3	4	3	3	5	5	5	5	5	3	4	4	4	4
2	5	3	3	4	5	5	5	5	5	5	5	5	5	5	5	5	4	4	4	4	5	5	5	5	5	5	5	5	5	5	5	5	4	5	5	4	5	4	4	5	4	4	4	3	4	5	5	5	4
2	4	3	4	4	5	5	3	4	3	3	4	4	4	3	3	3	2	3	4	4	4	4	3	4	3	4	5	5	4	5	5	4	5	5	5	4	4	5	4	4	4	4	5	5	5	5	5	5	4
2	5	5	5	5	5	5	5	3	5	5	5	5	5	1	1	1	1	5	5	3	4	4	4	3	3	5	5	5	5	5	5	5	5	5	5	5	5	5	5	5	5	5	4	4	4	5	5	4	5
2	4	4	3	4	5	4	5	4	5	5	3	2	2	3	3	2	3	4	3	2	3	3	3	4	3	2	3	2	3	5	5	5	5	5	3	2	3	2	5	2	3	3	4	4	3	2	2	5	4
2	3	2	2	2	5	5	4	4	5	4	3	3	3	2	1	2	2	3	3	2	2	2	2	2	2	3	3	3	2	4	4	3	3	3	3	4	5	5	5	2	4	3	5	5	5	5	5	3	4
2	5	5	5	4	5	5	4	5	5	4	5	2	2	4	4	4	4	5	5	5	3	2	2	3	2	5	5	5	5	5	5	5	5	4	4	5	5	5	4	5	4	3	5	5	5	5	4	4	4
2	1	2	2	3	4	4	4	3	5	3	3	4	2	1	2	1	2	3	4	5	5	4	3	4	5	2	3	2	2	3	3	2	3	4	1	2	4	3	2	2	5	4	5	3	2	3	2	4	3
2	4	2	4	4	4	5	3	3	5	2	3	3	4	2	4	4	3	2	4	2	4	4	4	5	3	2	2	2	2	4	4	4	5	5	5	3	3	4	4	3	3	4	2	2	2	3	4	4	5
2	2	2	3	3	3	2	4	2	3	4	5	5	5	5	5	5	5	5	5	5	3	3	5	4	3	5	5	5	5	3	4	3	2	3	3	3	3	3	3	3	4	4	5	5	5	5	5	4	4
2	3	5	3	3	5	4	5	5	5	4	5	5	5	2	2	2	3	3	5	3	3	4	4	4	5	5	5	5	5	4	5	5	4	4	4	4	4	4	4	3	4	4	4	4	4	4	4	4	5
2	4	2	2	4	3	3	2	4	4	4	5	2	1	1	1	1	3	5	3	3	3	1	1	1	1	2	4	4	3	3	3	3	3	2	3	2	3	2	2	2	2	2	3	3	3	3	3	1	1
1	3	3	2	2	4	5	3	3	2	1	4	4	3	5	4	5	3	3	3	3	2	3	3	2	1	3	4	4	2	2	2	2	2	2	3	2	3	2	1	2	2	1	4	3	3	2	2	2	3
1	5	4	5	5	4	5	5	4	5	4	4	3	3	2	3	4	3	5	5	2	3	4	1	1	1	5	5	4	4	5	5	4	3	5	5	3	4	4	5	3	2	5	3	3	2	4	3	5	3
2	4	3	4	5	5	5	4	4	5	5	4	4	4	3	3	5	5	4	3	4	5	3	4	4	3	2	3	3	4	4	4	4	4	5	5	3	4	4	3	3	4	4	4	4	4	4	3	4	4
2	4	4	4	4	4	4	4	4	5	5	4	4	4	3	5	5	4	4	4	5	4	4	4	4	4	5	4	4	5	5	5	4	4	4	5	4	5	5	4	5	4	5	4	4	5	4	4	5	4
2	5	5	5	4	5	5	5	5	5	4	5	4	5	1	1	1	5	5	5	5	3	4	4	4	3	5	5	5	5	5	5	5	5	5	5	5	5	5	5	5	4	4	5	5	5	4	5	4	5
2	4	4	3	3	5	5	5	3	4	3	3	5	5	4	4	4	5	5	3	3	5	4	3	3	3	5	3	2	4	5	5	3	4	5	4	4	4	4	3	5	4	3	2	3	3	3	3	5	3
2	4	5	4	5	5	5	5	5	5	2	5	5	5	3	5	5	4	5	4	4	5	5	3	4	5	4	5	3	1	5	5	5	5	5	4	3	5	5	5	4	5	5	4	4	5	5	4	2	5
2	3	3	5	3	3	4	5	4	4	5	5	5	5	2	3	3	5	5	5	5	4	5	5	5	5	4	4	3	5	5	3	3	3	5	5	5	5	5	5	5	5	5	5	5	5	5	5	4	3
2	3	2	3	3	3	3	4	3	5	4	5	5	5	4	4	4	4	4	4	4	4	4	4	4	4	5	5	5	3	4	5	5	5	5	5	4	4	5	5	5	4	5	5	5	3	3	3	3	3
2	2	2	2	2	4	4	3	3	4	3	3	4	3	2	2	2	2	2	2	3	4	2	2	4	2	3	3	2	2	4	4	3	4	3	3	2	3	3	2	2	2	2	2	2	2	2	2	2	2
2	5	5	5	4	4	4	4	5	4	4	5	5	5	4	3	4	4	4	4	4	5	3	4	3	4	5	5	5	4	3	4	4	3	4	5	5	4	4	3	3	4	4	5	5	5	5	5	4	3
2	5	5	1	5	5	5	5	5	5	5	5	5	5	1	5	5	4	5	3	3	5	5	5	5	5	5	5	5	5	5	5	5	5	5	5	5	5	5	5	5	5	5	5	5	4	5	5	5	5
2	4	2	2	3	5	3	4	3	3	3	2	3	3	3	3	3	3	3	3	3	3	3	3	3	3	3	4	4	4	3	3	3	3	3	3	3	3	3	3	3	3	3	4	4	4	4	3	3	3
2	5	4	5	5	5	5	5	5	5	5	5	5	5	4	3	4	3	4	5	4	3	5	5	4	5	5	4	5	5	5	5	5	5	5	4	4	4	5	5	5	5	4	4	5	5	4	5	5	5
2	3	2	2	2	4	4	4	4	5	4	4	3	2	2	2	2	3	3	3	3	3	3	3	3	4	3	4	4	4	3	4	3	3	4	3	3	5	5	5	3	2	2	2	3	2	3	3	3	3
1	4	3	4	4	2	1	2	3	1	1	2	2	4	2	5	5	5	5	1	2	3	2	2	1	2	1	2	2	3	2	1	2	2	3	3	3	3	2	2	2	5	1	1	1	1	1	1	1	1
2	5	5	4	4	4	4	5	5	5	4	5	4	5	3	3	3	4	4	5	4	3	4	3	4	3	5	5	5	4	5	5	5	5	5	4	4	4	4	4	3	3	4	5	5	5	5	5	5	4
2	1	4	3	5	4	5	5	1	4	5	5	4	4	3	4	5	4	5	3	5	4	5	3	3	4	3	5	3	4	5	4	5	3	1	5	3	5	5	4	5	2	4	3	3	5	5	4	2	4
2	5	4	4	3	5	5	5	4	4	4	4	4	2	3	3	3	4	4	4	4	5	5	3	3	2	5	5	5	5	5	5	5	5	5	5	2	4	4	5	5	4	3	2	2	4	5	5	5	3
2	4	3	5	3	4	5	4	4	4	3	4	4	3	2	2	3	4	3	4	5	4	3	4	2	3	4	5	4	5	3	4	4	3	3	4	4	4	5	4	4	3	4	3	5	4	3	4	4	5
2	5	5	5	5	5	5	5	5	4	4	5	5	5	4	4	4	5	5	5	5	5	5	4	3	5	5	5	5	5	5	5	5	5	4	5	5	5	4	4	5	4	5	5	5	5	5	5	4	5
1	5	5	5	5	5	4	4	5	5	4	5	5	5	3	5	5	2	4	4	5	5	5	5	4	5	5	5	5	5	5	5	5	5	4	5	5	4	4	5	4	5	4	5	4	2	5	4	5	5
2	4	4	4	5	5	5	4	5	4	4	5	4	4	3	3	3	4	5	5	5	5	5	4	4	4	5	5	5	5	5	5	5	5	5	5	4	4	5	5	4	4	5	5	4	4	5	5	5	5
1	5	5	5	4	5	5	5	5	5	5	5	5	4	5	1	5	4	1	5	5	4	4	4	5	4	4	4	5	3	5	5	5	5	5	4	5	5	5	5	4	4	5	5	5	3	5	4	5	4
2	5	4	1	1	5	5	5	5	5	3	5	5	5	1	1	1	5	5	5	1	3	5	1	1	1	5	5	5	5	4	5	5	5	5	5	5	5	5	5	1	1	5	4	5	4	4	4	1	5
2	3	2	3	3	3	3	4	2	1	1	5	4	1	1	5	5	1	4	4	3	1	3	1	1	1	4	3	3	3	5	5	3	5	1	1	1	3	3	3	1	1	1	3	3	3	3	3	3	1
2	5	4	4	4	5	5	5	3	5	5	4	3	3	2	2	3	4	5	5	4	2	4	3	3	4	3	4	4	4	4	4	4	4	5	4	3	3	4	3	5	2	2	4	3	1	4	2	4	5
1	4	5	5	5	4	4	3	4	5	3	4	3	3	1	4	3	4	4	5	4	5	3	5	5	5	5	5	4	4	4	4	5	5	5	5	4	4	5	4	4	4	4	5	5	4	4	4	5	4
1	4	4	5	4	5	5	5	5	4	4	5	5	5	4	3	4	4	5	5	5	4	4	4	4	5	5	5	5	5	4	5	5	5	5	5	4	5	5	5	5	5	5	5	4	4	5	5	5	5
2	5	4	3	4	5	5	5	3	4	4	4	5	5	3	5	3	4	5	5	3	2	2	2	5	5	5	5	4	3	3	5	5	5	5	5	5	5	5	3	5	3	3	5	5	5	5	5	5	5
1	4	5	4	5	3	3	5	4	4	5	4	5	3	1	1	1	3	1	4	1	4	4	4	4	3	5	5	5	5	4	3	4	3	4	4	3	3	4	2	3	4	3	4	3	4	3	4	5	5
2	5	5	3	3	5	5	3	3	5	3	3	4	5	2	2	3	3	2	4	3	3	3	2	3	3	4	5	3	5	3	4	4	4	5	3	3	3	4	3	3	3	4	3	4	4	3	5	4	4
2	5	5	3	3	5	5	4	5	3	4	5	4	4	3	4	4	4	5	4	3	3	4	2	4	3	4	4	4	5	4	4	4	5	4	3	2	3	3	3	5	3	4	4	4	4	3	4	4	4
2	3	4	4	4	5	5	4	3	3	3	5	5	4	3	4	5	4	4	4	4	4	4	3	4	3	4	5	3	4	4	4	4	3	3	5	4	3	4	5	5	4	4	3	4	3	5	3	3	4
2	4	3	3	3	4	4	3	4	4	3	5	4	5	3	4	3	5	5	3	3	4	5	4	4	5	4	3	5	4	4	4	3	3	4	3	3	4	5	5	4	3	4	4	4	3	3	4	4	3
2	4	2	2	5	3	5	3	5	2	5	2	5	3	2	3	2	1	3	5	1	3	4	3	5	3	3	5	3	5	3	5	1	4	5	3	2	3	3	2	3	2	3	4	5	2	5	3	5	4
2	5	3	3	3	5	5	5	5	5	4	5	2	2	3	3	3	2	3	3	4	5	5	5	5	2	2	2	1	3	4	4	4	5	3	2	2	4	4	3	2	4	4	5	3	2	4	5	4	3
2	4	1	1	3	4	5	4	4	3	3	4	4	3	2	4	4	5	3	3	5	4	4	4	5	5	3	3	3	4	3	5	5	3	5	3	3	4	4	4	2	1	5	5	5	5	4	4	3	3
2	4	5	5	5	5	5	5	5	5	5	5	5	5	4	5	5	5	5	5	5	4	5	4	5	5	5	5	5	5	4	5	4	4	5	4	4	4	5	4	3	4	5	5	4	4	5	4	4	5
2	4	3	3	4	5	5	5	4	5	5	5	5	5	4	4	5	5	5	4	5	4	4	4	4	5	5	5	5	5	5	5	5	5	5	5	5	4	5	4	4	4	3	5	5	5	5	5	5	5
2	4	1	1	2	5	4	4	1	4	3	3	3	2	2	3	3	4	4	4	4	3	4	1	3	2	3	3	3	3	3	4	3	3	4	3	2	3	4	3	3	4	4	2	3	3	3	3	3	3
2	4	4	4	5	4	4	4	4	5	4	4	5	4	4	4	4	3	4	5	3	4	4	4	4	4	5	5	5	5	5	5	4	4	5	5	2	1	4	3	5	4	5	4	4	4	4	4	5	4
2	5	4	4	3	5	4	3	3	2	5	5	5	3	4	5	3	5	1	5	5	3	3	4	4	5	5	5	3	5	5	4	3	5	5	5	3	5	5	2	5	4	3	3	5	3	5	5	1	4
2	5	4	3	3	4	4	4	2	4	4	5	5	5	1	2	2	3	4	4	2	3	3	4	3	2	5	5	5	5	5	5	5	4	4	3	3	4	5	5	4	5	3	3	4	3	4	5	2	5
2	4	3	3	4	4	4	4	4	3	4	4	3	4	3	4	4	3	3	4	5	3	5	4	3	2	3	4	3	4	5	5	4	4	5	4	3	3	4	3	4	3	4	3	3	3	3	3	4	5
2	3	2	5	3	5	5	5	3	5	5	4	2	1	5	5	5	3	5	5	4	5	4	4	5	5	5	4	4	3	4	5	3	5	5	5	3	4	4	3	4	4	5	3	4	4	4	3	5	4
2	5	3	2	3	3	5	5	3	4	3	4	4	1	4	5	5	4	4	1	5	1	1	5	1	1	1	5	5	4	5	5	5	5	3	2	5	5	5	5	1	5	4	2	2	2	2	4	3	1
1	4	4	4	4	4	4	4	3	5	4	4	4	4	3	4	3	4	3	4	3	4	3	3	3	3	1	3	3	3	4	4	4	4	3	3	3	3	3	3	3	3	3	4	4	4	4	4	3	3
2	4	3	2	3	3	2	5	3	2	4	3	2	3	2	3	1	2	4	2	2	3	2	4	1	1	5	3	3	3	4	3	3	3	3	2	3	3	3	2	2	3	3	3	5	3	4	2	2	3
2	4	3	5	3	4	5	4	4	5	4	5	4	4	3	3	2	4	4	5	5	3	3	2	4	5	5	4	4	5	4	4	4	5	5	4	3	5	5	4	4	5	5	4	5	5	4	3	3	4
1	5	2	3	2	5	4	4	4	2	4	4	3	4	3	3	2	4	4	3	2	3	4	2	2	4	4	4	3	3	2	3	3	4	2	3	2	2	1	3	3	3	2	2	3	2	2	2	2	3
2	4	5	5	5	5	5	5	5	5	5	4	4	5	2	2	2	3	4	3	2	3	4	3	3	2	5	5	4	4	4	5	5	5	4	2	4	4	5	4	2	2	3	3	3	3	3	4	4	4
2	4	3	4	4	5	5	4	5	5	3	5	5	5	2	2	3	3	3	4	4	3	3	4	4	2	5	3	3	4	4	5	5	5	4	4	4	4	5	4	4	3	4	5	4	5	5	4	4	3
1	1	5	3	2	2	2	2	1	4	4	2	2	2	3	2	2	1	5	4	1	4	1	5	5	4	5	5	5	1	1	3	1	5	1	4	1	5	2	4	1	3	3	5	5	5	5	1	2	1
1	3	2	4	3	5	3	5	5	4	3	3	4	5	1	1	1	4	4	5	5	3	4	3	4	2	5	5	4	5	3	3	4	4	5	3	5	3	5	5	5	3	1	4	5	5	5	5	4	3
2	5	4	5	5	5	5	2	5	3	1	2	3	3	2	3	3	3	3	3	3	3	4	5	5	5	2	4	2	1	4	5	5	5	4	3	5	4	5	5	1	5	2	3	4	5	5	4	4	4
1	5	4	4	3	5	4	3	4	4	3	5	3	3	3	3	4	3	1	3	4	4	5	2	2	5	4	5	5	5	5	4	4	4	3	3	3	3	3	3	4	3	4	3	4	4	3	3	3	3
2	3	3	5	5	3	4	5	4	5	4	4	4	4	2	2	2	3	3	4	4	4	4	5	5	4	4	4	4	4	5	4	5	4	5	5	4	4	4	5	5	4	4	4	4	3	2	4	5	5
2	5	5	5	5	4	3	4	5	5	4	3	2	4	5	2	4	5	5	5	5	4	5	5	4	5	5	4	3	5	5	4	5	5	5	4	4	5	5	4	5	4	4	5	5	5	5	5	4	5
1	3	2	5	4	4	3	3	3	2	3	4	4	3	4	4	3	3	3	3	1	3	4	2	4	3	4	5	4	2	3	2	3	2	4	3	2	3	3	4	3	5	2	3	3	1	2	1	2	4
1	3	3	3	4	4	4	4	2	5	2	3	2	1	3	2	3	4	3	1	1	3	3	2	3	1	3	3	3	4	1	3	3	3	3	1	2	3	2	1	3	3	3	4	3	4	3	2	3	2
2	4	2	4	3	5	5	4	4	4	3	4	4	4	2	2	2	3	3	3	3	2	3	3	3	3	5	5	5	5	5	5	5	5	4	4	3	4	4	4	4	4	4	3	3	4	4	4	4	4
2	5	4	3	3	3	3	1	4	3	3	5	5	5	1	1	1	1	2	1	1	3	3	2	1	1	1	1	1	1	4	4	3	3	3	3	3	5	5	5	3	3	3	4	4	4	3	4	3	3
2	5	5	5	4	5	5	4	5	5	5	3	5	4	2	3	3	3	3	4	4	4	4	4	4	4	4	3	3	4	4	4	4	4	5	5	3	4	5	5	5	4	4	5	5	4	4	4	4	4
2	5	5	5	4	5	5	4	4	5	4	4	5	4	2	3	2	4	5	5	3	3	4	2	4	3	3	4	4	4	5	5	5	4	4	4	3	3	4	4	5	5	4	4	4	5	5	5	4	5
2	4	4	4	3	4	4	1	3	2	3	4	4	4	2	1	3	2	2	2	4	3	3	2	2	2	4	3	3	3	3	4	4	4	4	4	3	3	4	4	3	4	4	4	4	4	4	3	4	1
2	3	3	3	3	4	4	4	3	5	2	4	3	4	1	1	2	3	3	3	1	4	3	3	4	3	3	3	4	3	3	3	2	3	3	3	2	4	4	3	3	2	3	3	3	3	4	4	3	3
2	4	3	4	4	5	4	5	4	5	5	3	4	3	3	3	3	3	5	4	4	4	4	4	4	5	3	4	3	3	5	5	5	5	5	4	3	3	5	3	4	5	4	2	2	2	2	2	5	5
2	2	2	4	2	4	3	4	4	3	3	3	4	2	3	2	3	4	4	3	4	3	3	3	3	3	4	3	3	3	5	4	4	4	4	4	4	4	4	4	4	2	4	4	4	4	4	4	3	3
2	4	2	4	3	4	5	5	5	2	3	5	5	3	3	5	5	4	5	5	5	2	4	5	3	2	5	5	5	5	5	4	5	5	5	5	5	5	5	4	4	3	2	5	5	5	5	5	5	5
1	2	2	2	2	3	3	2	4	4	5	5	4	4	2	1	3	2	2	4	5	2	3	3	3	2	5	4	4	4	4	4	4	5	5	4	4	4	5	5	2	2	4	5	4	3	4	4	2	2
2	5	5	4	4	5	5	5	3	5	5	4	4	4	3	3	3	2	3	5	4	4	3	3	3	4	4	4	4	4	4	3	4	4	5	3	2	4	4	3	3	3	3	5	4	3	3	3	4	4
1	4	3	4	4	4	5	5	3	4	3	4	4	3	2	4	3	3	4	4	4	3	4	4	4	3	3	4	4	3	5	4	3	3	4	4	4	4	4	3	4	4	3	3	3	2	3	4	3	4
1	4	3	3	3	4	4	4	4	4	4	3	3	2	3	3	4	3	4	4	4	3	3	2	2	2	4	4	4	4	4	4	4	4	3	3	4	4	4	4	3	2	3	3	4	4	4	4	3	3
2	4	3	4	3	4	5	4	5	3	4	3	3	2	3	4	5	4	5	5	4	4	5	5	4	3	4	5	5	3	5	5	4	3	4	3	3	4	2	4	5	4	5	5	4	5	5	4	4	4
1	4	4	4	3	3	3	4	4	4	3	5	2	3	3	3	3	4	4	4	4	4	4	4	4	4	3	3	3	3	5	3	4	5	4	4	4	4	4	4	3	3	3	3	5	5	4	4	3	3
1	3	4	4	3	5	5	5	2	3	3	5	2	3	1	5	5	4	4	3	4	3	4	4	4	5	3	5	2	3	1	4	3	4	3	5	5	4	3	4	4	5	4	3	4	3	3	4	3	3
2	4	3	4	3	5	5	4	3	4	4	5	4	3	2	1	2	4	3	4	4	4	4	3	3	2	3	4	4	4	5	5	5	5	4	5	4	3	4	3	2	2	3	4	4	4	4	4	5	4
2	5	4	4	4	5	4	5	5	4	4	5	5	4	4	5	4	4	4	5	4	4	5	5	4	4	5	4	5	4	5	5	4	4	5	3	4	3	5	4	5	5	4	4	4	4	4	4	3	5
2	5	3	5	4	5	5	4	5	4	4	5	4	5	5	4	4	3	4	4	5	4	4	5	3	5	4	5	5	4	4	4	4	4	4	4	5	3	4	5	4	5	5	4	4	3	4	4	5	4
1	3	2	4	5	5	5	2	4	5	4	4	5	5	3	3	5	2	4	5	3	5	4	3	5	4	5	5	5	4	4	4	4	4	4	4	4	5	5	5	5	4	3	5	4	3	3	3	4	3
2	3	2	4	3	5	3	4	4	3	4	4	4	3	1	5	4	3	3	2	3	4	4	3	3	5	3	5	3	3	3	5	5	5	5	5	5	5	5	5	5	5	5	4	5	5	5	4	5	4
2	4	5	4	3	5	5	5	4	5	3	5	4	4	2	2	2	3	3	3	3	5	5	3	4	5	2	3	3	3	5	5	5	5	5	5	3	3	5	5	5	2	3	5	3	3	3	3	1	3
2	4	3	3	4	5	5	5	5	3	1	5	5	3	1	2	1	5	3	3	2	5	3	3	3	4	5	5	4	3	3	5	4	4	4	3	3	4	5	5	5	3	3	3	2	3	3	3	4	5
2	4	4	5	4	5	5	4	5	5	5	5	3	2	4	3	5	5	5	5	4	4	5	4	5	5	5	5	5	5	5	4	3	4	5	5	3	5	5	5	5	4	5	4	5	3	4	4	5	5
2	5	4	4	5	4	5	4	3	3	4	5	3	4	1	1	3	3	2	4	4	4	4	3	4	3	5	5	5	5	5	5	5	4	5	5	4	3	3	5	4	3	3	4	4	4	4	5	4	4
2	4	3	5	4	5	5	5	3	5	4	4	5	4	3	3	4	3	4	4	3	3	4	4	5	5	5	5	4	4	5	5	4	5	4	4	5	4	5	5	4	3	3	3	4	4	4	4	4	5
2	4	3	4	3	5	3	4	2	2	5	2	3	5	4	5	2	1	3	2	1	3	1	5	3	4	4	4	3	5	4	4	3	4	3	4	2	5	3	5	3	2	4	3	3	2	4	3	3	5
2	5	4	3	3	5	3	5	4	4	3	4	3	4	1	3	3	3	3	4	3	3	4	4	5	5	5	4	5	4	3	4	4	5	4	5	4	4	5	3	5	3	5	3	4	3	3	3	4	5
2	4	2	3	2	3	4	5	2	5	5	3	4	2	4	5	4	4	5	4	3	4	4	2	4	5	5	5	4	3	3	3	3	3	5	3	5	5	4	4	5	4	3	5	5	4	3	2	4	4
1	5	4	5	5	5	5	5	4	5	5	5	5	5	2	2	2	4	5	5	4	4	4	5	4	4	5	5	4	5	5	5	4	5	4	4	3	4	4	3	5	4	4	4	5	3	3	3	5	4
2	5	4	5	4	5	5	5	3	5	5	5	4	5	1	1	1	3	5	4	5	4	3	4	4	5	5	3	2	3	4	5	5	5	4	5	4	4	5	4	4	3	5	5	4	5	5	5	5	5
2	5	5	4	5	5	5	5	4	5	4	5	4	4	4	3	4	4	5	5	4	5	5	5	4	3	5	5	5	5	5	5	5	4	5	5	3	3	3	3	5	5	5	4	5	5	4	5	3	3
2	5	4	4	4	5	5	4	3	5	5	5	5	4	4	3	5	3	5	5	4	5	3	3	4	4	5	4	4	5	4	5	5	5	4	4	4	4	3	4	5	5	4	4	5	4	4	5	5	4
2	2	1	2	1	3	4	5	3	5	5	4	5	2	5	4	4	2	5	3	4	4	2	3	2	2	2	3	2	3	1	5	4	5	3	5	5	5	5	4	5	4	5	5	5	4	5	4	3	4
2	4	3	2	2	5	4	4	3	4	4	3	3	2	2	3	3	3	3	3	4	3	3	3	3	2	3	2	2	3	3	3	4	3	2	3	2	2	3	2	2	3	3	2	3	2	2	3	2	3
1	5	3	4	5	5	5	4	4	5	3	5	4	3	3	4	3	4	4	5	4	3	3	4	4	4	3	4	4	3	4	4	4	4	4	4	3	4	4	4	4	4	4	4	5	5	5	3	4	4
2	5	4	5	5	5	5	5	5	5	5	1	3	4	3	3	5	3	3	2	2	1	5	5	3	2	5	5	5	5	5	5	5	5	4	4	4	4	4	5	4	5	5	5	5	5	5	5	5	5
2	5	5	4	4	5	5	4	4	3	4	5	5	4	4	3	4	3	4	3	5	5	4	5	4	3	3	4	3	3	2	5	4	4	5	3	3	4	4	3	5	4	4	3	5	5	3	4	5	5
2	5	5	4	3	5	5	5	5	5	5	5	5	5	1	1	1	5	1	5	1	5	1	1	5	5	5	5	5	5	5	5	4	5	5	5	3	5	5	5	5	1	5	4	5	5	5	5	2	5
2	5	3	5	5	4	5	5	4	5	5	5	5	4	2	4	3	4	3	5	4	5	5	5	5	5	5	5	5	4	4	4	5	5	4	5	5	4	4	3	5	4	5	5	5	5	5	5	5	5
2	5	5	5	4	5	5	4	5	5	4	5	5	3	5	4	4	5	5	4	3	3	4	4	5	4	3	4	5	3	5	5	5	5	4	5	5	4	4	4	5	5	4	3	5	4	4	3	4	4
1	5	3	4	5	5	5	5	3	5	4	5	4	3	2	4	3	2	4	3	3	4	2	3	3	1	4	4	5	4	1	1	4	5	5	5	5	5	5	5	5	4	5	5	5	5	5	5	4	3
2	5	5	4	3	4	5	4	4	4	4	3	4	4	2	2	3	3	3	3	3	4	4	4	3	4	4	4	5	5	4	5	5	5	3	4	4	4	4	4	3	2	3	4	4	4	4	4	5	5
2	5	4	5	4	5	5	5	4	5	5	5	4	5	4	5	5	5	4	5	4	5	4	5	4	4	5	5	5	5	5	5	4	5	5	4	4	5	5	4	5	5	5	5	5	4	5	4	5	5
2	5	3	4	5	2	5	3	3	5	5	4	4	4	2	3	2	5	5	5	4	4	4	3	5	4	5	5	2	5	4	5	4	5	3	3	2	5	3	2	5	5	4	3	4	5	5	4	3	5
1	4	3	4	4	3	4	5	4	4	3	4	3	4	5	4	5	3	4	4	4	4	3	5	3	3	4	5	5	4	5	5	5	5	4	4	4	4	4	5	4	5	4	4	4	4	3	3	3	4
2	5	5	5	5	5	5	5	5	4	5	5	5	5	4	5	4	4	5	5	5	4	5	5	3	2	5	5	5	5	5	5	4	4	5	5	3	5	4	5	5	5	5	5	5	5	5	4	5	5
2	3	3	3	3	5	5	5	3	5	5	4	5	3	2	2	2	3	2	5	4	5	5	5	5	1	5	5	5	4	5	5	5	5	5	4	5	5	5	5	3	1	4	3	4	3	3	4	3	5
1	4	3	3	4	4	5	5	4	5	4	4	5	5	4	4	4	5	4	5	4	5	4	4	5	4	3	4	4	5	5	5	4	4	4	5	3	4	4	3	4	5	5	4	5	4	5	4	5	4
2	5	4	4	5	4	5	5	5	5	5	5	5	5	4	1	3	1	5	5	5	4	5	4	3	2	3	4	2	3	5	5	5	5	4	5	4	4	5	5	5	5	5	5	5	5	5	5	4	4
2	4	3	3	3	5	5	5	4	5	5	4	5	3	5	5	5	5	2	5	4	3	4	5	3	2	5	5	5	3	5	5	3	5	5	5	4	5	5	5	4	2	3	3	5	5	5	5	4	5
2	5	5	5	4	5	5	4	5	3	3	5	4	4	3	2	3	4	4	4	4	4	4	3	3	2	5	5	5	5	4	5	5	5	4	4	5	5	5	5	3	4	3	5	5	5	5	5	4	5
2	4	4	5	3	5	5	3	5	5	4	5	5	5	5	5	5	4	4	5	5	5	4	4	4	5	3	5	3	4	5	5	5	5	3	5	5	5	5	4	4	5	5	4	5	5	5	5	5	4
2	5	5	5	3	5	5	5	5	5	3	5	5	5	3	2	2	2	5	5	5	4	4	5	4	4	5	4	5	5	5	5	5	5	4	5	5	5	5	5	5	4	5	4	4	4	5	4	5	5
1	2	2	2	2	5	5	5	2	1	2	5	5	4	5	5	5	3	5	5	5	3	3	5	2	5	3	5	5	5	5	5	5	5	5	5	5	5	5	5	4	4	4	1	3	3	4	4	4	4
2	5	5	5	2	5	5	5	3	5	5	5	5	5	2	2	1	1	3	1	1	2	1	3	1	2	1	2	1	4	4	5	5	5	5	5	4	5	5	4	4	3	5	4	5	5	5	5	5	4
1	5	5	5	5	5	5	5	4	4	4	4	3	4	2	2	3	3	3	4	3	3	4	3	3	4	4	5	5	5	3	5	5	5	3	5	4	4	4	3	4	4	4	3	4	4	5	3	5	5
1	5	5	5	5	1	4	5	4	5	5	5	5	1	1	1	5	5	5	5	1	5	1	5	2	5	5	5	5	5	5	5	5	5	1	5	4	5	5	4	5	5	5	5	4	5	1	5	5	5
2	5	5	5	5	5	5	5	5	4	5	5	5	4	4	4	4	4	4	4	3	4	4	4	3	5	5	4	5	5	5	4	4	4	5	4	5	5	5	5	4	4	4	5	5	5	5	5	5	4
2	2	2	4	3	3	3	2	4	2	2	3	3	3	4	3	4	3	3	3	3	4	4	4	3	3	4	4	4	5	3	5	5	5	4	5	2	4	4	3	5	5	5	3	3	3	4	3	4	5
2	5	2	4	4	5	5	4	3	4	4	3	3	4	2	1	2	2	3	5	3	4	3	2	2	2	4	5	5	4	4	4	4	3	2	3	3	4	3	2	3	2	3	4	4	5	3	4	3	4
2	4	2	3	3	4	3	2	4	3	2	2	3	1	2	5	4	5	4	5	4	5	3	3	2	5	3	5	2	3	5	4	2	3	3	2	2	3	4	2	3	2	1	3	5	3	3	2	2	3
1	4	4	2	3	4	4	5	3	5	2	5	5	3	1	5	5	5	5	3	5	4	4	3	1	2	3	5	4	5	5	5	5	2	5	2	3	3	4	3	2	1	3	2	4	4	3	3	2	3
2	3	2	3	2	4	3	2	1	2	2	3	2	3	2	3	2	4	2	4	3	3	3	4	2	1	3	1	3	4	2	4	3	4	3	3	3	4	3	2	3	5	3	3	3	2	3	3	3	3
1	2	5	3	3	4	4	5	3	4	2	3	3	3	1	1	2	3	1	2	1	1	4	1	4	3	3	4	4	1	4	4	4	4	4	4	4	4	4	4	4	3	3	3	4	3	4	3	3	3
2	4	3	4	4	4	4	5	5	4	5	4	4	5	2	2	2	2	3	3	3	2	4	2	3	2	4	4	4	4	3	4	4	4	5	4	2	2	3	2	4	3	3	3	3	3	3	2	5	4
1	3	3	4	3	4	4	4	5	4	4	5	5	3	3	3	3	4	5	4	3	3	2	2	3	3	3	3	4	3	4	4	4	4	3	4	4	4	4	3	3	4	4	4	4	4	4	4	4	4
1	4	4	2	2	4	4	4	2	4	4	2	3	2	2	3	3	3	4	3	4	4	4	2	3	2	3	4	4	3	4	4	4	4	4	3	3	3	4	3	3	3	3	3	4	3	4	4	4	3
1	5	4	5	4	5	4	4	5	4	5	5	3	4	3	5	3	4	4	5	2	5	4	4	3	5	2	5	5	4	3	5	5	5	3	2	5	5	4	4	3	5	4	3	4	3	3	4	3	4
1	5	5	5	3	5	5	4	1	5	4	4	5	1	5	5	5	4	1	5	1	5	5	5	1	1	5	5	5	1	5	1	4	1	1	5	5	3	5	3	1	5	3	1	5	3	5	3	4	5
1	2	5	4	3	3	4	5	2	3	3	2	1	1	1	1	1	3	2	4	2	3	2	1	1	1	1	1	1	1	4	4	4	4	2	1	2	3	4	4	2	3	2	1	3	3	3	3	3	3
2	5	4	4	5	5	5	5	4	5	4	3	1	3	1	1	1	3	3	3	3	2	3	3	1	2	4	5	5	5	5	5	5	5	5	4	5	5	5	5	4	4	3	5	4	3	5	4	3	3
2	5	5	5	3	5	5	4	5	4	5	5	5	5	2	5	5	5	1	5	1	5	5	5	5	5	5	5	5	1	5	5	5	5	5	5	5	3	5	2	4	5	5	4	5	2	5	4	5	4
2	5	3	3	5	5	4	5	4	5	4	4	5	4	2	1	3	4	4	5	3	4	3	4	5	5	5	5	5	5	4	5	4	4	5	4	5	4	3	4	5	5	5	5	5	4	4	3	3	5
2	5	4	5	5	4	5	5	4	4	5	5	4	4	3	4	4	3	3	3	5	4	5	3	3	4	4	5	5	5	3	5	5	5	3	5	5	5	5	5	4	4	4	4	4	4	5	5	5	5
1	5	5	5	4	5	5	5	5	4	5	5	5	5	5	5	5	4	5	5	5	5	5	4	4	4	5	5	4	4	5	5	5	5	4	5	4	4	5	4	5	5	4	4	4	4	4	4	5	5
2	4	4	4	4	4	4	4	4	4	4	4	4	4	1	1	1	3	4	4	3	5	5	3	2	2	5	5	5	5	5	5	4	4	4	5	4	4	4	4	5	3	4	4	5	5	5	5	5	5
1	5	4	4	5	5	5	4	4	5	3	3	3	2	3	3	2	4	3	4	4	3	4	2	3	2	4	4	4	3	3	4	4	3	3	3	4	4	3	4	5	4	2	4	4	3	5	4	4	4
1	4	2	2	3	3	4	4	1	2	2	3	4	3	2	4	3	5	2	4	5	3	5	3	2	4	2	3	4	2	4	4	5	5	4	3	4	3	3	3	4	3	3	2	4	3	2	4	4	4
1	2	2	1	2	4	3	5	1	2	2	3	3	2	1	3	2	5	5	2	1	2	1	3	2	1	2	5	5	5	3	4	5	3	4	3	2	3	2	2	3	4	3	2	2	3	2	1	2	4
2	5	4	4	4	5	5	5	5	5	5	5	5	4	3	4	4	3	5	4	3	3	4	4	3	4	5	5	5	5	3	4	3	4	5	4	4	4	5	4	4	3	4	4	4	3	4	3	5	5
2	4	3	4	3	4	3	4	4	3	4	3	4	3	3	4	4	4	4	4	4	4	4	4	2	2	4	5	5	5	5	5	5	5	5	5	3	4	3	3	4	2	3	4	4	4	4	4	5	5
2	5	5	3	4	4	5	5	3	5	4	3	4	3	5	5	3	1	2	3	4	5	3	4	2	1	3	4	3	2	4	4	4	4	5	4	2	2	4	3	4	3	3	4	4	3	2	2	4	2
1	1	1	1	1	5	4	4	3	4	2	3	1	3	1	1	1	1	1	2	1	1	1	1	1	1	3	2	2	1	1	3	2	2	1	1	2	1	1	2	1	1	1	1	1	1	1	1	1	1
2	3	3	4	4	5	5	5	4	5	5	3	3	3	2	1	1	3	4	3	4	3	1	3	3	1	3	5	3	4	4	3	3	3	3	3	4	4	4	4	2	2	3	4	4	4	3	3	2	3
2	5	3	4	3	4	4	4	3	4	3	4	3	4	4	4	4	4	5	5	5	5	4	3	4	3	3	3	3	3	4	5	3	4	4	3	3	4	5	3	3	3	4	4	4	3	3	4	4	3
2	4	2	4	5	4	4	4	3	5	4	3	3	3	2	3	4	4	2	4	4	3	3	3	3	2	4	4	4	4	3	4	4	4	4	4	3	3	4	3	3	3	4	4	3	3	4	4	4	4
2	5	5	5	4	5	5	4	4	5	5	5	5	5	5	5	5	4	2	4	5	5	5	4	4	4	4	4	3	3	5	5	5	5	5	5	3	3	3	3	5	3	4	4	4	3	3	3	5	5
2	5	3	4	3	2	3	5	3	5	5	5	3	3	3	3	4	4	5	3	5	4	3	2	3	2	1	3	2	3	4	4	4	4	3	2	4	4	4	2	5	5	1	4	4	4	4	4	3	4
1	4	3	3	4	5	3	3	3	2	4	3	3	3	2	2	2	3	2	3	3	2	2	2	2	2	3	3	3	3	3	3	3	3	2	2	2	3	3	2	3	2	2	2	3	2	3	3	3	2
1	5	4	4	5	5	5	4	5	3	4	5	4	5	5	4	4	4	4	5	5	4	5	5	4	5	4	4	5	5	4	5	4	5	5	4	4	4	5	5	5	4	4	5	4	4	4	5	4	4
2	3	3	3	3	5	5	5	4	5	5	5	3	5	1	1	5	4	3	2	3	4	3	4	2	2	5	4	3	4	5	5	2	4	3	3	3	2	4	2	5	3	2	3	2	4	5	3	5	5
2	5	5	5	5	5	5	5	5	5	4	5	5	5	2	3	4	3	3	3	4	4	4	5	5	5	5	5	5	5	5	5	5	5	5	5	4	5	4	4	4	5	5	4	4	4	5	5	5	5
2	5	5	5	5	5	5	5	5	5	4	5	5	5	5	4	5	2	2	5	5	5	5	5	5	5	5	5	5	5	5	5	5	5	5	5	5	4	5	4	5	5	5	5	5	5	5	5	5	5
1	5	3	5	5	5	5	5	5	5	5	4	4	5	4	2	4	4	4	4	4	4	4	4	4	4	5	5	5	5	5	5	5	5	5	5	5	5	5	5	5	5	5	5	2	3	3	5	5	5
1	4	1	3	2	4	2	1	2	4	1	1	1	1	1	2	1	1	1	2	3	2	4	3	1	4	4	3	1	2	1	2	1	1	1	1	1	2	3	2	3	5	3	3	3	3	1	2	3	1
1	5	4	4	5	5	4	5	4	5	4	4	4	4	4	3	4	3	5	4	3	3	4	4	5	4	2	3	5	3	4	2	3	3	5	3	4	3	2	3	4	3	3	5	4	5	4	3	4	3
1	4	3	4	3	5	5	5	3	5	4	3	2	5	1	1	1	1	2	3	3	4	4	2	4	4	3	3	3	3	2	3	3	3	3	4	3	3	4	3	2	3	3	3	3	3	3	5	4	3
2	3	2	3	3	3	3	2	3	3	2	3	3	2	2	2	2	2	3	2	1	1	3	2	4	2	4	3	2	3	2	2	2	2	2	2	2	3	3	2	3	3	1	2	3	2	2	3	2	2
2	5	5	5	5	5	5	5	5	5	5	5	5	5	2	4	4	5	5	1	1	5	5	1	1	5	3	5	4	4	5	5	5	5	5	4	5	5	5	5	4	5	5	4	5	4	5	5	4	3
1	4	3	5	5	5	5	4	5	5	3	4	5	5	1	1	1	3	3	3	5	1	1	3	4	1	4	3	5	3	5	5	5	5	3	5	3	3	5	3	1	5	1	4	3	5	2	2	5	5
1	3	2	3	2	4	4	2	2	3	1	1	3	1	1	1	1	1	1	1	2	3	4	3	2	3	1	2	4	3	4	3	4	2	2	4	3	4	2	3	3	2	3	4	5	3	2	1	3	1
1	4	2	2	2	1	3	1	1	1	1	1	3	1	1	1	5	5	1	1	1	1	4	1	1	1	1	1	1	1	5	4	1	4	1	1	1	1	1	1	1	1	1	1	1	1	1	1	1	1
1	2	2	4	4	5	5	3	5	4	2	4	5	3	3	1	1	1	1	3	1	4	5	5	4	1	5	5	5	4	3	4	4	4	5	5	3	2	2	2	5	5	4	4	4	3	2	2	3	3
1	5	5	5	5	5	5	5	5	5	4	5	4	4	4	4	3	3	4	2	3	2	2	4	4	4	5	5	5	5	5	5	5	5	4	4	5	5	5	5	5	3	4	5	4	3	4	5	3	4
2	5	5	3	4	5	3	2	3	3	1	5	5	5	1	1	1	4	4	4	4	4	5	1	5	5	5	5	5	5	2	4	4	4	5	4	5	4	5	3	5	5	5	5	5	4	3	2	2	2
2	5	5	4	5	4	4	5	5	4	4	5	5	5	1	1	1	5	5	5	5	5	4	4	5	4	5	5	5	5	5	5	5	5	4	4	4	4	4	4	4	5	4	5	5	5	5	5	5	5
1	4	3	5	3	4	4	2	4	4	3	3	3	4	2	3	4	4	4	5	2	4	3	2	4	3	1	2	2	2	4	2	5	2	2	3	4	1	1	1	1	1	3	4	3	5	1	4	4	1
1	4	4	3	4	5	5	3	3	3	3	3	4	5	1	1	3	4	5	4	4	4	3	3	3	2	5	5	5	4	4	4	3	4	3	4	4	4	4	4	4	3	3	5	5	5	4	4	5	3
1	4	4	4	4	4	4	4	4	4	3	5	5	5	2	2	2	4	4	4	3	4	3	4	4	3	5	5	5	5	5	5	5	5	4	4	5	5	5	5	3	3	3	5	5	5	5	5	4	4
2	4	3	3	4	4	4	3	4	4	4	3	4	3	4	4	4	3	3	4	4	4	4	3	3	3	3	3	3	3	4	4	4	4	4	4	4	4	4	4	4	4	3	3	3	4	3	3	4	4
2	4	3	4	4	5	4	5	4	5	4	5	3	4	4	4	4	4	3	4	3	4	4	4	4	3	4	4	4	4	5	5	4	5	5	4	3	4	5	4	4	4	4	4	4	3	4	4	4	4
2	3	3	3	4	5	5	4	3	4	3	3	3	3	4	4	3	3	4	4	3	4	3	3	4	3	3	4	4	3	4	2	3	3	4	2	3	4	3	3	3	3	4	3	3	4	3	3	4	3
2	5	4	4	5	4	5	4	2	4	4	3	4	4	5	2	1	4	2	2	2	4	4	4	3	2	5	4	4	5	4	4	4	3	2	5	5	4	5	4	1	3	2	4	3	3	4	5	2	3
2	5	3	5	4	5	5	4	3	4	4	4	4	5	3	4	3	3	4	5	5	4	5	4	4	4	5	4	2	2	3	4	4	4	4	4	2	4	4	3	3	3	4	4	4	4	2	2	3	3
2	4	2	3	5	5	5	4	4	3	4	4	4	4	3	2	2	3	4	5	3	4	4	4	4	3	3	4	4	3	3	4	4	4	4	3	3	3	3	4	3	3	4	4	4	4	4	4	5	4
1	4	2	3	3	3	3	4	4	3	3	3	3	4	3	2	3	2	4	4	5	3	4	4	2	1	4	4	4	3	3	3	4	4	3	4	3	3	3	3	3	4	2	3	4	3	3	2	4	4
2	3	2	3	2	5	5	5	3	5	4	3	4	3	2	5	5	3	5	4	5	3	4	4	5	3	5	4	4	4	2	4	3	4	5	4	3	3	4	3	3	3	4	5	5	4	4	3	5	3
2	5	5	5	5	5	5	5	5	5	5	5	5	5	2	2	4	3	3	5	5	4	4	4	4	4	1	1	3	3	5	5	5	5	5	5	5	5	1	1	3	5	5	3	5	4	5	5	4	5
2	5	4	5	5	5	4	5	4	5	3	5	5	5	2	1	1	1	1	1	1	5	5	5	5	5	4	4	3	4	5	5	5	5	5	5	4	5	5	5	5	5	5	5	5	5	5	5	5	5
2	5	3	3	5	5	5	5	3	5	5	5	5	5	1	1	1	1	5	1	1	5	5	1	1	1	5	5	5	5	5	5	5	5	5	5	2	5	5	5	5	5	5	5	5	5	5	5	5	5
2	3	2	5	4	4	5	4	4	3	3	3	3	5	1	2	3	3	3	1	3	3	4	5	3	5	5	5	3	5	5	5	5	4	5	5	5	5	4	5	4	5	4	5	3	5	4	4	4	5
1	4	4	4	4	5	5	4	3	4	4	5	5	4	2	2	3	5	5	5	4	4	3	5	5	4	5	5	5	4	5	5	4	3	4	5	5	5	5	4	5	4	5	5	3	3	5	3	5	5
2	4	5	4	5	5	5	5	5	4	4	5	3	4	2	2	3	3	3	5	4	1	4	4	3	4	4	5	4	3	4	4	3	3	3	3	3	4	4	4	3	3	4	4	3	3	4	2	5	3
2	5	4	5	5	5	5	5	5	4	5	5	5	5	1	1	1	1	2	4	1	1	1	1	1	1	5	5	5	5	5	5	5	3	3	5	3	4	4	4	4	5	4	5	5	4	4	4	5	5
1	5	3	4	5	5	5	4	5	3	4	4	3	3	2	1	3	3	3	5	3	3	3	3	3	2	3	3	2	3	5	4	5	5	3	4	3	3	4	3	4	3	3	3	4	4	3	4	3	3
2	5	4	4	4	5	5	4	5	5	5	5	3	3	3	3	3	5	3	5	5	3	3	4	3	3	5	5	5	5	5	5	5	3	5	5	3	3	4	4	5	5	5	4	4	3	4	4	5	5
2	5	4	5	4	5	5	5	5	4	4	5	4	5	4	4	5	4	3	4	5	3	3	4	4	4	4	4	3	4	4	4	4	4	4	4	3	4	4	3	4	3	3	5	4	4	3	3	4	5
2	3	1	2	3	3	4	5	2	2	1	3	2	4	2	2	2	5	3	2	1	2	3	2	3	4	3	5	2	1	1	2	2	2	2	1	5	4	3	3	5	4	3	5	3	1	1	5	4	2
2	3	3	3	4	5	5	5	4	3	5	3	4	4	4	4	3	2	3	4	5	3	3	4	3	4	4	4	4	4	3	2	2	2	3	3	2	2	3	4	3	4	4	4	4	4	3	3	4	4
2	4	4	4	5	5	5	5	5	5	5	4	4	4	3	5	5	5	5	5	5	5	5	5	5	5	4	5	4	4	5	5	5	5	5	4	3	4	4	4	4	4	5	5	5	5	4	4	5	4
2	4	3	5	5	5	5	4	4	4	4	5	5	5	4	5	5	5	5	5	5	4	3	3	4	4	4	5	4	4	4	4	5	4	4	5	5	5	5	5	5	3	4	4	4	4	4	4	3	4
2	5	5	4	4	5	5	5	4	5	5	5	5	3	3	2	3	3	5	5	5	5	5	4	5	5	5	5	5	5	5	5	5	5	5	5	4	5	5	5	5	4	5	5	5	5	5	5	4	5
2	4	3	4	4	5	5	4	3	4	3	4	4	4	2	2	2	4	3	3	4	3	3	3	3	3	4	4	4	5	3	4	4	5	5	4	3	4	4	4	3	3	3	4	4	3	4	3	4	4
1	3	4	4	3	4	3	4	3	4	1	3	3	2	2	3	3	3	5	4	4	3	3	3	3	2	4	3	3	4	4	4	4	3	3	3	3	3	3	3	3	2	3	4	4	3	4	4	3	3
1	4	3	3	4	4	4	5	4	4	3	4	3	3	2	2	3	4	3	5	4	2	3	3	3	2	4	3	3	4	4	4	4	3	3	3	3	3	3	3	3	2	3	4	4	3	4	4	3	3
1	3	2	3	3	4	4	4	4	4	4	4	3	3	2	2	3	3	4	4	4	3	3	3	4	4	3	4	4	4	4	4	4	4	4	4	3	4	4	3	5	3	4	3	3	4	4	4	4	4
1	3	3	4	3	3	3	5	3	5	3	4	4	3	4	4	5	5	4	5	5	3	4	4	4	4	5	3	3	3	3	3	3	3	3	4	3	4	4	3	3	2	4	4	4	5	5	5	3	5
1	5	3	5	5	5	5	5	5	5	5	5	5	5	1	5	5	1	1	1	1	1	1	1	1	1	5	5	5	5	5	5	5	5	5	5	5	5	5	3	5	3	5	4	5	5	5	5	5	5
2	3	2	3	2	4	4	3	3	3	2	5	5	5	5	5	5	5	5	5	5	5	5	5	5	5	3	3	3	3	3	2	3	2	2	2	3	2	3	2	2	3	3	3	2	3	3	3	4	4
2	4	5	3	3	3	3	3	2	2	2	5	3	3	4	3	4	3	4	4	3	5	5	2	2	5	4	4	3	3	3	3	3	3	4	2	2	3	3	3	4	3	3	3	3	4	3	5	5	3
2	3	4	4	4	4	4	4	4	4	4	4	3	4	3	2	3	3	3	3	3	3	3	3	3	3	3	4	3	3	4	4	4	4	4	4	3	4	3	3	3	3	4	4	3	3	3	4	3	4
2	5	4	4	4	4	5	4	3	4	3	4	4	5	3	3	4	3	5	5	3	2	3	3	4	3	3	5	5	5	5	4	4	5	5	4	3	3	3	4	5	3	4	4	5	3	5	5	5	4
2	4	3	3	3	4	5	4	3	5	4	4	4	4	2	2	3	3	2	4	3	4	3	4	3	3	4	3	4	4	2	3	3	4	5	4	3	3	4	4	4	3	3	3	2	2	3	2	5	4
2	3	1	3	4	5	5	5	5	5	3	1	5	5	5	3	3	4	4	3	4	5	5	4	3	4	4	5	4	4	3	4	3	4	3	5	4	4	4	4	5	5	3	4	4	3	5	4	4	3
2	3	3	4	4	5	5	5	4	5	2	5	5	5	3	1	4	3	5	5	4	5	4	3	3	4	5	5	4	3	5	5	4	5	3	5	4	5	5	4	5	4	3	4	5	4	3	4	5	4
2	4	4	3	4	3	3	4	2	4	3	3	3	2	2	3	4	3	3	4	3	3	3	3	3	4	4	3	3	3	3	3	3	3	4	3	2	3	3	3	4	4	4	4	4	4	4	4	3	4
2	3	1	3	2	4	3	1	4	5	5	1	5	3	2	1	1	3	2	3	1	1	2	2	1	1	5	5	3	5	2	3	2	3	2	3	3	3	3	2	2	1	2	1	1	1	1	1	3	3
2	4	5	5	5	3	4	5	2	5	4	2	3	3	5	1	5	5	5	3	3	2	5	4	2	2	2	3	3	3	2	3	2	2	2	3	3	4	5	5	1	1	3	4	3	2	3	4	3	4
2	4	3	3	4	5	4	5	3	5	3	4	3	3	3	4	4	5	3	3	3	4	5	3	4	3	3	3	4	3	3	4	3	5	4	3	3	2	3	4	3	3	2	4	4	4	4	3	5	4
2	4	4	4	3	5	5	5	3	4	2	5	5	4	3	2	4	1	4	5	2	3	3	4	2	3	5	4	5	5	4	4	4	3	5	4	1	3	4	4	3	2	3	4	5	4	5	5	3	3
1	3	2	2	4	4	5	3	3	5	3	5	3	4	3	5	5	4	3	5	5	4	4	4	3	5	3	4	3	5	5	5	5	5	5	5	4	3	3	2	4	3	5	4	4	3	2	4	3	4
2	2	3	3	3	3	5	5	4	5	4	3	3	2	3	4	3	4	4	3	3	4	4	4	3	4	5	4	3	3	3	3	4	4	4	4	3	3	3	3	3	2	3	3	2	2	3	3	4	4
2	5	3	1	2	5	4	5	5	3	2	3	2	2	5	5	5	5	2	1	3	5	4	4	5	4	4	1	5	3	5	5	4	3	2	4	5	5	2	3	4	2	3	5	5	5	4	5	3	1
2	5	5	5	2	3	2	5	5	5	5	2	3	1	1	5	3	5	1	3	5	5	5	5	5	5	1	1	1	1	1	1	1	3	3	3	1	3	3	1	3	5	1	1	1	1	1	1	4	4
2	3	3	3	3	5	4	5	4	5	4	4	3	4	3	4	4	4	4	4	4	3	3	3	3	3	3	4	2	3	4	3	3	4	4	3	4	3	4	3	4	3	3	5	4	4	4	4	4	3
2	4	3	1	2	5	4	3	5	1	4	3	4	3	5	5	5	4	4	3	3	3	4	5	4	3	4	4	3	3	4	4	4	4	4	3	4	3	3	2	4	3	4	4	4	4	3	4	3	3
1	4	4	3	2	2	2	2	4	1	2	4	1	1	3	5	4	2	2	2	1	2	3	2	3	2	1	1	1	1	1	5	5	3	3	2	1	1	1	1	2	1	1	2	1	1	1	1	2	2
2	4	5	4	5	5	5	5	4	5	5	4	5	2	4	4	4	5	4	4	5	4	4	4	4	5	5	5	4	4	5	5	5	5	5	4	4	5	4	4	5	3	4	3	4	4	4	4	5	5
2	5	3	4	4	4	5	4	3	5	4	4	1	3	3	4	3	3	2	5	4	5	5	5	5	3	3	4	3	3	3	4	3	3	3	3	2	2	2	2	3	3	2	3	3	3	3	3	3	3
1	3	4	3	3	2	4	4	4	5	2	3	4	3	4	5	5	5	3	4	5	4	3	4	5	4	4	3	2	1	3	4	4	4	5	5	2	2	2	2	3	3	4	5	2	1	2	2	2	4
1	3	2	4	4	4	5	5	1	4	5	4	3	2	5	4	5	5	4	5	4	3	4	3	4	3	3	5	4	4	4	5	4	5	4	5	5	4	3	4	4	3	4	5	4	4	5	4	4	2
2	5	4	5	5	5	5	5	4	5	4	4	5	3	4	4	4	4	5	5	4	5	5	4	5	3	5	4	4	4	5	5	5	5	5	5	5	4	5	4	3	3	5	4	5	5	5	5	5	4
2	5	3	3	3	5	3	3	5	5	5	5	5	1	4	4	4	5	5	5	4	5	5	5	5	4	2	3	3	2	4	4	4	4	5	5	1	4	3	1	5	5	5	5	4	4	1	1	5	3
2	4	3	4	3	5	5	5	3	4	4	3	2	5	3	1	3	4	2	5	4	4	4	3	4	4	4	3	3	2	4	4	4	4	4	4	3	4	4	3	4	2	4	4	4	4	3	3	4	2
2	4	3	4	4	5	5	3	2	3	5	5	5	5	4	3	3	3	1	2	2	1	5	5	4	4	4	5	5	5	4	4	4	4	3	4	4	4	4	4	4	1	4	3	4	3	3	3	4	2
2	5	3	3	4	5	4	4	4	5	3	1	5	3	3	3	4	4	3	5	5	5	5	4	5	5	5	5	4	4	5	5	3	5	4	5	3	2	3	3	3	2	3	2	3	2	4	4	4	3
2	4	3	4	4	5	5	5	4	4	5	5	4	4	2	3	2	3	3	5	4	1	5	5	3	5	4	5	5	4	4	5	4	4	5	4	2	4	5	3	3	5	3	5	5	5	4	4	5	4
2	4	4	4	4	5	5	5	4	5	5	5	3	1	5	4	4	5	4	5	5	1	1	5	3	3	5	5	5	5	4	4	5	5	5	5	5	5	4	5	3	4	5	4	3	4	5	5	3	4
1	4	3	2	1	5	4	2	3	1	2	3	5	4	1	4	1	4	5	4	5	1	1	1	1	1	4	4	3	5	1	4	2	4	1	2	5	5	4	5	1	2	1	2	5	4	3	1	3	2
2	4	4	5	4	5	4	4	5	5	3	4	4	3	4	3	4	3	5	5	5	4	4	3	4	3	3	4	4	3	5	5	4	5	3	3	4	4	4	4	4	4	4	3	4	4	3	3	4	4
1	4	3	4	4	3	5	5	3	3	3	4	2	1	2	4	1	3	3	4	1	4	3	2	4	3	4	5	3	2	3	4	3	4	4	3	3	3	3	3	4	5	4	3	3	3	2	2	4	2
2	3	4	4	4	5	5	3	3	4	3	3	3	3	2	3	2	2	4	2	3	4	5	3	2	3	3	2	3	4	2	3	5	3	2	4	2	3	4	3	3	4	2	4	4	4	3	2	4	4
1	3	2	5	5	5	3	5	1	1	1	5	1	1	1	5	5	5	5	5	3	5	2	4	3	4	1	1	3	2	1	1	1	1	1	2	4	3	4	2	3	3	2	5	5	4	1	3	4	4
2	5	3	3	3	5	4	5	4	5	3	3	2	1	3	3	2	5	4	5	5	3	4	1	1	1	5	5	5	4	3	3	2	3	3	5	5	5	5	5	3	3	3	2	3	4	2	3	2	3
2	4	2	5	4	5	5	5	5	5	4	5	4	3	4	4	4	5	5	4	4	4	3	3	4	4	4	4	4	3	4	4	3	4	5	4	3	3	4	4	5	3	4	3	3	3	4	4	4	4
2	5	2	4	4	4	5	5	3	5	5	5	4	3	2	1	2	5	4	3	4	2	1	2	3	3	5	4	3	3	3	3	2	4	4	5	3	2	1	2	4	3	2	1	5	4	3	2	2	4
2	5	3	5	5	5	4	4	4	5	5	3	4	1	1	3	3	3	3	5	3	4	4	4	4	3	5	5	4	3	3	4	4	3	4	4	3	4	3	4	4	3	3	3	3	3	3	3	4	3
1	2	1	3	3	5	1	2	4	5	1	1	2	4	5	5	5	5	5	5	5	2	3	5	4	5	3	1	1	1	5	5	4	4	4	4	3	3	3	3	3	2	3	3	3	3	2	5	3	3
2	5	2	5	5	5	5	5	5	5	5	4	3	2	4	5	5	5	3	4	4	5	5	5	5	4	4	5	4	3	4	4	4	4	4	5	3	3	4	3	3	3	4	4	3	3	3	3	3	3
1	5	3	2	1	5	3	1	4	3	3	3	4	3	3	4	1	5	2	4	3	1	2	1	3	2	3	4	4	5	4	3	2	3	1	4	4	5	3	2	2	3	5	3	2	3	2	3	5	2
2	5	5	4	4	5	5	4	3	5	3	4	3	2	3	3	3	4	5	3	4	4	3	3	3	3	4	3	3	3	3	3	3	3	3	3	2	2	2	2	3	3	3	2	3	2	2	3	5	4
2	5	5	5	5	5	5	5	3	4	5	4	4	4	1	3	2	5	4	5	5	4	3	3	3	4	4	4	4	4	3	4	4	3	4	5	3	3	3	4	4	3	3	4	3	3	3	4	5	5
1	2	5	5	4	2	5	5	2	5	5	5	2	1	3	5	4	4	2	3	5	1	5	1	5	5	5	5	2	2	3	5	3	3	5	5	5	1	3	4	3	3	4	3	3	1	3	2	5	3
1	5	4	4	3	5	5	4	5	5	5	4	4	3	3	3	3	3	5	4	3	3	4	4	3	3	4	4	4	3	5	5	4	5	4	4	4	4	5	5	3	3	4	3	4	4	3	4	4	3
2	5	5	5	5	5	5	5	4	5	5	3	3	5	5	3	5	4	4	5	5	2	4	4	4	3	3	4	3	3	3	5	4	4	5	4	4	5	5	5	4	5	3	4	5	5	5	5	4	2
2	3	4	1	4	5	4	5	1	3	1	1	3	1	5	5	3	2	2	3	4	3	2	1	3	3	3	4	5	3	3	2	4	3	3	2	5	5	3	5	5	2	1	2	1	5	4	5	1	3
1	4	3	1	3	5	5	5	5	5	4	5	3	4	5	4	4	4	5	3	4	2	3	3	2	3	3	3	4	5	4	2	2	4	4	5	5	5	5	4	3	4	3	4	3	3	3	2	5	3
2	5	5	4	5	4	4	5	5	5	5	5	5	2	4	2	3	5	4	3	2	1	4	2	3	2	5	5	5	5	5	5	3	4	3	5	3	4	2	3	1	1	2	1	5	5	5	5	4	5
2	4	2	4	3	4	3	4	2	3	2	5	4	4	3	2	2	1	1	3	2	4	5	3	2	2	5	4	3	3	1	3	4	3	2	4	3	3	2	2	1	2	1	1	3	3	2	1	1	2
1	5	3	4	3	4	4	4	3	4	4	4	3	2	1	1	1	3	2	3	2	4	5	4	4	4	4	4	4	4	4	4	5	5	3	5	4	4	5	4	4	4	4	3	4	4	3	4	4	2
2	2	2	3	2	4	5	3	2	4	4	5	3	3	4	3	2	3	2	4	3	2	3	4	2	4	4	5	5	3	3	3	2	4	3	3	4	3	4	4	4	2	3	4	3	3	2	3	2	3
2	5	4	4	5	5	5	5	3	3	5	5	4	5	5	5	4	4	5	5	5	4	5	5	5	5	2	5	5	5	5	5	5	4	3	5	5	4	3	5	5	3	5	3	5	5	4	4	3	5
2	4	4	4	4	5	5	5	3	5	4	4	4	1	4	5	4	3	4	5	2	3	1	2	1	2	5	4	5	4	4	4	3	3	4	3	3	4	4	3	3	4	3	4	4	5	4	3	3	3
1	4	2	3	1	3	1	4	3	1	1	3	2	1	5	4	4	1	3	5	2	1	1	3	2	1	3	2	1	4	5	5	5	4	2	3	3	2	1	5	1	3	3	2	1	2	3	2	5	3
2	5	5	4	4	5	5	3	4	4	4	4	4	4	4	4	5	4	4	4	4	5	5	4	4	4	3	4	5	4	4	5	4	4	5	5	4	5	4	4	5	5	5	4	3	3	4	4	4	3
1	5	5	5	5	5	5	5	5	5	5	5	5	5	5	3	3	5	3	4	3	3	4	2	2	3	5	5	5	5	4	4	4	5	3	4	5	3	4	4	3	5	5	5	5	5	5	5	4	4
2	4	2	1	1	5	4	3	2	5	5	3	3	2	2	2	2	5	2	5	5	2	5	1	1	1	3	3	3	3	3	3	3	3	3	3	3	3	3	3	3	3	3	3	5	4	3	5	3	1
2	4	2	3	4	4	5	5	4	5	5	4	3	2	3	3	2	3	4	1	2	3	3	3	3	1	3	4	4	5	4	5	5	5	5	5	3	1	3	1	4	3	5	3	3	3	4	5	5	4
1	5	5	5	4	5	5	5	2	3	2	3	3	2	3	2	4	3	3	4	4	4	1	3	2	3	3	4	3	3	4	4	3	4	5	5	3	3	3	3	3	3	4	3	5	4	3	3	4	3
2	2	1	1	2	4	5	3	3	4	3	3	4	2	1	4	3	5	3	3	3	3	2	3	2	3	3	3	3	3	5	5	3	2	2	4	4	2	5	4	4	4	3	4	3	3	4	4	4	3
2	5	2	5	5	5	4	3	5	5	5	4	4	3	4	4	5	4	3	3	4	3	2	2	3	2	4	4	3	4	3	3	3	4	4	4	3	4	5	5	3	3	4	4	4	3	3	5	2	4
2	5	2	3	2	5	5	4	4	5	4	3	4	2	3	3	2	2	4	3	2	3	3	4	3	3	4	4	3	3	2	4	3	4	4	4	3	4	3	3	2	3	4	3	3	3	3	4	4	4
1	2	3	3	1	1	5	4	3	1	2	3	3	2	1	1	1	2	4	4	3	1	3	4	3	1	3	5	3	2	2	4	2	3	4	4	3	4	4	2	3	3	2	1	3	2	1	3	3	2
2	3	3	5	3	5	5	5	5	4	4	4	3	3	2	1	1	3	2	5	3	2	2	1	1	1	3	4	3	3	4	4	4	5	5	5	5	5	3	5	4	2	4	4	3	3	4	3	3	4
2	5	1	2	1	5	5	5	4	3	5	5	3	3	3	3	4	5	3	3	3	4	4	3	2	3	4	3	2	5	4	4	3	3	3	3	3	3	4	4	2	2	2	2	2	2	2	2	4	3
2	4	3	3	3	5	5	5	3	4	5	5	5	4	4	5	5	5	3	4	5	3	4	5	4	5	3	3	4	3	5	4	4	5	4	5	4	5	5	5	5	3	4	4	4	4	3	3	5	5
2	5	3	5	4	5	2	5	3	5	4	3	5	4	1	2	3	2	5	4	3	2	5	2	1	2	5	4	3	4	4	5	3	4	4	5	3	4	5	3	4	3	4	4	5	3	4	3	3	2
2	3	1	1	2	3	3	1	5	5	5	4	4	3	3	5	5	3	2	2	2	3	4	3	3	3	2	2	3	3	4	4	2	1	2	3	2	2	2	3	2	2	1	5	4	4	4	4	2	3
2	1	1	1	1	5	3	1	3	5	5	4	4	2	2	2	2	3	3	4	1	4	1	1	3	1	4	4	3	3	2	2	3	2	4	3	2	3	4	2	1	1	4	1	3	3	3	3	1	5
2	5	2	4	3	4	3	3	4	4	2	3	4	2	2	2	2	3	3	3	2	2	2	2	1	1	3	2	3	2	4	4	4	4	2	2	3	3	1	2	2	1	2	3	3	3	3	2	3	2
2	5	3	4	2	5	5	4	3	4	4	3	3	2	4	4	4	2	2	3	2	2	2	2	2	2	2	3	2	3	3	3	3	3	4	5	2	2	3	3	5	1	2	3	3	3	2	3	2	3
2	4	3	4	5	5	4	5	5	5	3	3	3	1	5	5	4	3	1	2	4	4	3	5	1	1	1	2	5	4	4	3	5	5	5	5	3	3	5	4	3	3	3	5	4	3	3	4	5	4
2	3	5	5	2	3	5	5	4	4	4	3	5	4	5	5	5	4	5	5	5	4	5	3	3	4	5	5	3	4	5	5	4	3	5	5	4	3	5	4	5	3	5	5	5	4	5	5	5	4
2	4	4	3	4	5	5	3	4	3	3	4	3	4	4	3	3	3	4	3	4	4	4	3	3	2	3	3	4	4	4	4	4	4	4	3	4	4	3	3	3	3	3	4	4	4	3	4	3	3
1	5	5	5	5	4	5	4	4	4	3	4	5	1	4	3	4	5	4	5	5	3	3	3	4	4	4	3	3	3	3	4	3	3	5	5	4	4	3	3	4	4	4	3	4	5	4	4	4	4
1	5	5	5	5	5	5	5	3	5	3	3	4	2	4	3	2	4	3	4	2	1	4	3	2	1	2	3	4	5	3	2	1	2	3	2	3	4	5	4	1	2	3	5	1	3	1	1	5	3
2	5	4	3	4	4	5	4	5	4	5	4	3	3	2	3	3	4	3	3	3	4	2	4	3	3	4	4	2	4	3	3	2	3	3	3	2	3	4	4	3	3	3	3	4	4	4	3	4	5
2	5	5	4	4	5	4	4	3	3	3	5	5	4	4	3	4	3	2	4	4	4	3	1	4	3	3	4	4	3	4	4	4	3	2	4	3	3	3	4	3	4	3	5	5	5	4	3	2	3
1	5	5	5	4	4	3	3	5	3	4	3	5	3	5	5	5	5	4	5	4	5	5	4	5	5	2	5	4	4	5	5	5	5	5	5	3	5	4	4	4	5	4	5	5	4	4	4	5	5
1	3	3	5	3	5	5	5	5	4	3	4	4	4	4	4	4	4	4	4	4	4	4	4	4	4	3	4	5	3	4	4	4	3	5	4	4	4	4	3	4	3	4	3	3	3	3	2	3	3
2	4	3	4	3	3	3	4	3	2	2	3	3	3	2	3	2	3	3	3	3	3	3	3	3	3	3	3	2	3	2	2	3	3	2	4	3	3	3	3	3	4	3	3	3	3	2	3	3	3
1	5	3	5	4	5	5	5	4	4	4	4	3	3	4	4	4	3	4	5	4	5	5	5	5	3	2	3	1	1	5	5	5	5	4	4	3	3	5	2	4	3	5	3	3	3	4	3	5	2
1	5	5	5	5	5	5	5	5	5	3	4	5	5	3	2	4	3	4	2	3	5	3	2	3	5	5	4	3	3	3	4	2	3	3	3	4	2	4	3	4	3	4	3	3	3	3	3	4	5
2	2	1	2	3	3	3	3	1	2	3	4	4	3	3	3	3	3	4	3	3	3	4	3	4	3	3	4	3	4	3	3	4	4	4	3	3	4	3	3	3	3	4	4	4	3	4	4	4	3
2	3	2	3	3	5	5	5	3	4	2	3	3	3	3	3	4	4	3	3	4	5	5	4	4	4	3	3	3	2	2	2	2	3	3	4	3	3	3	2	2	2	4	2	3	3	3	3	3	3
2	3	2	2	2	5	4	4	4	5	5	3	4	4	5	5	5	4	3	5	3	4	4	4	4	4	5	5	5	5	5	5	5	5	3	3	5	4	4	4	4	3	4	4	2	2	3	4	3	3
2	5	5	5	5	5	5	5	4	5	4	3	2	2	3	5	5	5	4	4	3	4	5	5	5	3	4	5	2	3	5	4	5	4	4	3	4	4	3	2	2	3	3	1	5	4	4	3	5	3
1	5	5	3	2	5	5	3	4	3	3	1	2	2	3	4	2	2	2	4	1	5	3	2	4	2	4	3	2	2	5	3	5	2	2	3	4	1	2	3	5	2	5	3	2	3	3	2	4	3
2	5	3	5	5	3	3	5	5	5	5	2	4	3	4	5	4	5	5	4	4	4	5	5	5	5	5	5	5	4	5	5	5	5	4	5	5	5	4	4	5	4	5	5	3	3	3	4	4	4
2	2	1	2	3	5	5	5	5	3	3	3	5	1	4	3	3	5	5	5	3	1	1	1	5	5	5	5	4	5	3	5	5	5	3	5	4	5	5	3	3	3	3	5	4	4	3	3	4	5
2	2	1	4	4	5	5	3	4	5	5	5	2	3	3	2	3	5	5	4	5	4	5	3	4	4	5	5	3	5	3	3	4	3	5	5	3	3	5	4	5	3	5	4	3	3	2	3	5	3
2	5	5	5	5	5	4	4	3	2	3	4	2	2	1	1	1	4	5	5	4	5	5	1	5	5	4	5	3	2	2	4	4	3	5	1	2	4	5	1	1	1	2	4	5	5	2	3	5	5
2	3	3	3	4	5	5	3	5	5	4	5	3	4	3	5	4	3	5	3	5	2	3	2	4	2	5	5	4	2	2	4	2	4	3	3	2	3	2	2	3	1	3	5	4	4	4	5	5	5
2	5	5	5	5	5	5	5	5	5	5	5	3	4	2	3	2	4	5	3	2	5	5	3	5	4	3	3	4	5	5	5	5	5	5	5	4	5	5	5	5	5	5	5	5	5	5	5	5	5
2	5	4	3	4	5	5	5	3	4	3	5	4	1	2	1	3	4	2	5	3	5	5	4	5	3	4	3	3	3	2	3	3	4	5	3	3	3	3	2	3	2	2	3	3	3	3	3	4	3
2	5	4	4	3	2	3	2	5	5	4	4	4	5	1	2	3	5	4	3	3	3	4	3	4	3	4	3	3	3	4	5	5	5	2	3	4	3	4	2	4	3	3	4	4	3	4	3	4	4
1	3	1	3	1	5	5	1	2	1	3	3	5	3	1	5	4	4	2	1	1	3	2	5	1	5	5	5	5	5	1	1	2	3	3	1	4	3	2	5	1	2	3	4	5	5	4	4	5	4
2	3	2	2	3	5	4	5	5	5	5	3	3	4	3	3	2	5	5	3	2	4	2	4	4	3	1	1	3	2	4	5	4	3	3	2	3	4	3	4	2	2	3	4	4	3	4	4	2	3
2	4	3	5	5	5	5	5	4	5	5	4	4	3	5	4	5	4	2	5	3	4	2	5	4	3	4	5	4	5	3	4	3	2	4	3	4	5	3	2	2	5	2	3	3	2	4	4	3	3
2	3	4	3	3	4	5	4	5	5	4	5	5	3	3	5	4	3	4	4	4	4	5	5	4	5	5	4	5	4	5	5	5	4	5	4	4	3	4	5	4	5	5	3	4	5	3	3	3	5
2	5	2	4	4	5	5	5	3	2	2	4	3	3	4	5	5	4	3	5	4	3	5	3	3	3	4	5	4	5	3	3	4	4	5	4	4	4	5	5	4	5	5	4	5	4	5	5	5	4
2	1	2	1	2	2	3	2	4	2	5	2	2	2	4	3	5	4	4	4	4	3	3	3	3	3	4	5	5	5	1	1	1	1	2	4	5	4	2	2	3	3	3	3	4	4	2	3	3	2
2	5	4	4	4	5	5	4	4	5	3	3	3	3	2	4	3	3	4	5	4	2	3	3	4	3	3	3	2	2	4	4	2	3	4	3	4	4	4	3	4	2	4	4	3	3	3	3	4	5
1	3	2	4	2	5	5	4	3	4	1	5	4	3	2	1	3	3	4	4	4	3	3	2	2	2	4	3	2	3	4	4	3	3	3	3	4	3	4	4	4	4	3	3	3	3	2	2	2	3
[truncated: 39 more columns]
